# Supplementary material for: All-in-one exome sequencing approach for genetic testing of unexplained premature ovarian insufficiency
Source: Hum Reprod Open. 2026 Jun 17;2026(3):hoag058. doi: 10.1093/hropen/hoag058 (PMC13372669; doi:10.1093/hropen/hoag058)
Supplement: hoag058_Supplementary_Data [file hoag058_supplementary_data.zip]

Archive with 3 entries (3 files):
- HRO-0126.R2 - Supplementary Tables Final.xlsx
- HRO-0126.R2_-_Supplementary_information.docx
- Supplementary File S1.pdf
