# Supplementary material for: All-in-one exome sequencing approach for genetic testing of unexplained premature ovarian insufficiency
Source: Hum Reprod Open. 2026 Jun 17;2026(3):hoag058. doi: 10.1093/hropen/hoag058 (PMC13372669; doi:10.1093/hropen/hoag058)
Supplement: hoag058_Supplementary_Data [file hoag058_supplementary_data.zip › HRO-0126.R2 - Supplementary Tables Final.xlsx]

## Sheet: TOC
Table of Contents (TOC)
Supplementary Table S1. The laboratory references of FSH levels.
Supplementary Table S2. Flags and plugins for variant annotation implementing Ensembl Variant Effect Predictor (v111)
Supplementary Table S3. 288 genes linked to premature ovarian insufficiency and differences in sex development analysed in this study
Supplementary Table S4. The list of candidate genes in the FeRGI database and their GDR evaluation.
Supplementary Table S5. Variant pre-filtering criteria after annotation with Ensembl Variant Effect Predictor (v111)
Supplementary Table S6. LP/P Variants in autosomal recessive genes analyzed using relaxed filtering
Supplementary Table S7. Primers and PCR conditions for variant validation using Sanger sequencing.
Supplementary Table S8. Pairwise analysis of kinship in patients carrying the same genetic variant
Supplementary Table S9. Variant information, in silico predictions of monogenic variants
Supplementary Table S10. Variant interpretatation based on reccomendations by the American College of Medical Genetics and Genomics (ACMG) and the updated recommendations for variant reinterpretation from the ClinGen Sequence Variant Interpretation (SVI) Working Group
Supplementary Table S11. Additional information about CNVs identified in the study
Supplementary Table S12. The literature and phenotypes of previously reported NR2F2 variants illustrated in Figure 1F
Supplementary Table S13. Previously reported microdeletions with genomic coordinates (hg38) at Xq27.3-Xq28 and references for Figure 2C

## Sheet: S1
Supplementary Table S1. The laboratory references of FSH levels.
Age	Cycle phase	Reference value
12 y – < 18 y	n.a	0,9–9,1 U/L
≥ 18 a	Follicular Phase	3,5–12,5 U/L
≥ 18 a	Ovulation	4,7–21,5 U/L
≥ 18 a	Luteal Phase	1,7–7,7 U/L
≥ 18 a	Postmenopause	25,8–134,8 U/L
The laboratory references are based on:
Tartu University Hospital, United Laboratories reference values	https://www.kliinikum.ee/yhendlabor/kasiraamat/
East Tallinn Central Hospital, Central laboratory reference values	https://www.itk.ee/partnerile/kesklabor/uuringute-referentsvaartused

## Sheet: S2
Supplementary Table S2. Flags and plugins for variant annotation implementing Ensembl Variant Effect Predictor (v111)
Category		Flags and plugins	Description
Flags	Run options	--cache	Enables the use of data from the cache
		--stats_text	Generates the stats in a plain text file
		--tab	Generates the output in a tab-delimited format
		--assembly GRCh38	Specifies the assembly version
		--species homo_sapiens	Specifies the species of the data
		--force_overwrite	Forces the overwrite of the existing output file
		--offline	Enables offline mode
	Output options	--variant_class	Retrieves the Sequence Ontology variant class
		--sift b	Retrieves SIFT prediction term and score
		--polyphen b	Retrieves PolyPhen prediction term and score, using the default humVar score
		--gene_phenotype	Reports whether the overlapped gene is associated with a phenotype, disease or trait
		--regulatory	Retrieves the feature type of RegulatoryFeature or MotifFeature by looking for overlaps with regulatory regions
		--show_ref_allele	Retrieves the reference allele
		--numbers	Retrieves the affected exon and intron
		--individual all	Retrieves all the individual IDs seperately by ﻿considering only alternate alleles present in the genotypes of the specified individual(s)
	Identifiers	--transcript_version	Outputs the version numbers to Ensembl transcript identifiers
		--protein	Outputs the Ensembl protein identifier
		--symbol	Output the gene symbol (e.g., HGNC)
		--ccds	Outputs the CCDS transcript identifer
		--canonical	Indicates if the transcript is the canonical transcript for the gene by adding a flag
		--mane	Indicates if the transcript is the MANE Select or MANE Plus Clinical transcript for the gene by adding a flag
		--biotype	Outputs the biotype of the transcript or regulatory feature
		--domains	Outputs names of overlapping protein domains
		--xref_refseq	Outputs aligned RefSeq mRNA identifier for transcript
	Co-located variants	--check_existing	Checks for the existence of known variants that are co-located with the input by using the default parameter of comparing the alleles and variants on an allele-specific basis
		--max_af	Reports the highest allele frequency observed in any population from 1000 genomes, ESP or gnomAD
		--var_synonyms	Reports the known synonyms for co-located variants
		--pubmed	Reports the Pubmed IDs for publications citing the existing variant
		--af_gnomad	Outputs the allele frequency from Genome Aggregation Database (gnomAD) exome populations
		--clin_sig_allele 0	Outputs all known clinical significance values at the given locus
		--custom	Annotates the variants using the ClinVar data as custom annotation
Plugins		--plugin dbNSFP	Retrieves the data for missense variants from a tabix-indexed dbNSFP file
		--plugin dbscSNV	Retrieves data for splicing variants from a tabix-indexed dbscSNV file
		--plugin CADD	Retrieves the CADD scores for variants from one or more tabix-indexed CADD data files
		--plugin SpliceAI	Retrieves the pre-calculated annotations from SpliceAI (a deep neural network, developed by Illumina, Inc that predicts splice junctions from an arbitrary pre-mRNA transcript sequence)
		--plugin REVEL	Adds the REVEL score for missense variants

## Sheet: S3
Supplementary Table S3. 288 genes linked to premature ovarian insufficiency and differences in sex development analysed in this study
General information		POI panels				DSD panels				Other sources
No	Gene symbol	Genomic England Panel app (panel POF, Version 1.71)	Inheritance	PanelApp Australia (POF, Version 0.392)	Inheritance	Genomic England Panel app (panel DSD, Version 4.12)	Inheritance	PanelApp Australia (DSD, Version 1.27)	Inheritance	Van Der Kelen et. al 2023 (1)	Inheritance	OMIM	Inheritance	Present in FeRGI gene list	Gene-disease relationship according to FeRGI	Inheritance	Inheritance used in the study
1	AARS2	Yes	BIALLELIC, autosomal or pseudoautosomal	Yes	BIALLELIC, autosomal or pseudoautosomal					Yes	AR			Yes	Limited	AR	AR
2	AIRE			Yes	BOTH monoallelic and biallelic, autosomal or pseudoautosomal					Yes	AD/AR			Yes	Moderate	AD/AR	AD/AR
3	AKR1C2					Yes	BIALLELIC, autosomal or pseudoautosomal	Yes	BIALLELIC, autosomal or pseudoautosomal								AR
4	AKR1C4							Yes	BIALLELIC, autosomal or pseudoautosomal								AR
5	AMH			Yes	MONOALLELIC, autosomal or pseudoautosomal, NOT imprinted	Yes	BIALLELIC, autosomal or pseudoautosomal	Yes	BIALLELIC, autosomal or pseudoautosomal	Yes	AD			Yes	Limited	AD	AD/AR
6	AMHR2			Yes	MONOALLELIC, autosomal or pseudoautosomal, NOT imprinted	Yes	BIALLELIC, autosomal or pseudoautosomal	Yes	BIALLELIC, autosomal or pseudoautosomal					Yes	Limited	AD	AD/AR
7	ANKRD31			Yes	MONOALLELIC, autosomal or pseudoautosomal, NOT imprinted									Yes	Limited	AD	AD
8	ANOS1			Yes	X-LINKED: hemizygous mutation in males, biallelic mutations in females			Yes	X-LINKED: hemizygous mutation in males, biallelic mutations in females								XLR
9	ANTXR1			Yes	BIALLELIC, autosomal or pseudoautosomal									Yes	Limited	AR	AR
10	AR					Yes	X-LINKED: hemizygous mutation in males, biallelic mutations in females	Yes	X-LINKED: hemizygous mutation in males, biallelic mutations in females	Yes	XLR			Yes	Limited	XL	XLR
11	ARHGAP35							Yes	MONOALLELIC, autosomal or pseudoautosomal, NOT imprinted								AD
12	ARX					Yes	X-LINKED: hemizygous mutation in males, monoallelic mutations in females may cause disease (may be less severe, later onset than males)	Yes	X-LINKED: hemizygous mutation in males, monoallelic mutations in females may cause disease (may be less severe, later onset than males)								XLD
13	ATF3							Yes	Unknown								n.a
14	ATG7			Yes	BOTH monoallelic and biallelic, autosomal or pseudoautosomal									Yes	Limited	AD	AR
15	ATG9A			Yes	MONOALLELIC, autosomal or pseudoautosomal, NOT imprinted									Yes	Limited	AD	AD
16	ATM	Yes	BIALLELIC, autosomal or pseudoautosomal											Yes	Limited	AD	AR
17	ATP6V0A4					Yes	BIALLELIC, autosomal or pseudoautosomal										AR
18	ATRX					Yes	X-LINKED: hemizygous mutation in males, biallelic mutations in females	Yes	X-LINKED: hemizygous mutation in males, monoallelic mutations in females may cause disease (may be less severe, later onset than males)					Yes	No evidence	XL	AD/AR
19	AXL			Yes	MONOALLELIC, autosomal or pseudoautosomal, NOT imprinted			Yes	MONOALLELIC, autosomal or pseudoautosomal, NOT imprinted					Yes	Limited	AD	AD
20	BLM	Yes	BIALLELIC, autosomal or pseudoautosomal	Yes	BIALLELIC, autosomal or pseudoautosomal												AR
21	BMP15	Yes	X-LINKED: hemizygous mutation in males, monoallelic mutations in females may cause disease (may be less severe, later onset than males)	Yes	Other			Yes	Other	Yes	XL	Yes	XL	Yes	Not evaluated	N/A	XLD
22	BMP7							Yes	MONOALLELIC, autosomal or pseudoautosomal, NOT imprinted								AD
23	BMP8B			Yes	MONOALLELIC, autosomal or pseudoautosomal, NOT imprinted									Yes	Limited	AD	AD
24	BMPR1A			Yes	MONOALLELIC, autosomal or pseudoautosomal, NOT imprinted									Yes	Limited	AD	AD
25	BMPR1B	Yes	MONOALLELIC, autosomal or pseudoautosomal, NOT imprinted	Yes	BOTH monoallelic and biallelic (but BIALLELIC mutations cause a more SEVERE disease form), autosomal or pseudoautosomal									Yes	Limited	AR	AD/AR
26	BMPR2			Yes	MONOALLELIC, autosomal or pseudoautosomal, NOT imprinted									Yes	Limited	AD	AD
27	BNC1			Yes	MONOALLELIC, autosomal or pseudoautosomal, NOT imprinted					Yes	AD	Yes	AD	Yes	Moderate	AD	AD
28	BRCA2			Yes	BIALLELIC, autosomal or pseudoautosomal									Yes	Limited	AR	AR
29	BTG4			Yes	BIALLELIC, autosomal or pseudoautosomal					Yes	AR			Yes	Moderate	AR	AR
30	BUB1B	Yes	MONOALLELIC, autosomal or pseudoautosomal, NOT imprinted	Yes	MONOALLELIC, autosomal or pseudoautosomal, NOT imprinted									Yes	Limited	AD	AD
31	C14orf39	Yes	BIALLELIC, autosomal or pseudoautosomal	Yes	BIALLELIC, autosomal or pseudoautosomal							Yes	AR	Yes	Limited	AR	AR
32	C17orf53			Yes	BIALLELIC, autosomal or pseudoautosomal												AR
33	CBX2					Yes	BIALLELIC, autosomal or pseudoautosomal	Yes	BIALLELIC, autosomal or pseudoautosomal								AR
34	CCDC141			Yes	Unknown			Yes	BOTH monoallelic and biallelic, autosomal or pseudoautosomal					Yes	No evidence	AD	AD/AR
35	CCDC155			Yes	BIALLELIC, autosomal or pseudoautosomal												AR
36	CCNB3									Yes	AR			Yes	Moderate	AR	AR
37	CCNO									Yes	AR			Yes	Moderate	AR	AR
38	CDC20									Yes	AR			Yes	Strong	AR	AR
39	CDKN1C					Yes	MONOALLELIC, autosomal or pseudoautosomal, paternally imprinted (maternal allele expressed)	Yes	MONOALLELIC, autosomal or pseudoautosomal, paternally imprinted (maternal allele expressed)								AD
40	CHD4							Yes	MONOALLELIC, autosomal or pseudoautosomal, NOT imprinted								AD
41	CHD7			Yes	MONOALLELIC, autosomal or pseudoautosomal, NOT imprinted	Yes	MONOALLELIC, autosomal or pseudoautosomal, imprinted status unknown	Yes	MONOALLELIC, autosomal or pseudoautosomal, NOT imprinted	Yes	AD						AD
42	CLPB			Yes	BIALLELIC, autosomal or pseudoautosomal												AR
43	CLPP	Yes	BIALLELIC, autosomal or pseudoautosomal	Yes	BIALLELIC, autosomal or pseudoautosomal			Yes	BIALLELIC, autosomal or pseudoautosomal	Yes	AR			Yes	Strong	AR	AR
44	COG6							Yes	BIALLELIC, autosomal or pseudoautosomal								AR
45	CPE							Yes	BIALLELIC, autosomal or pseudoautosomal					Yes	Limited	AR	AR
46	CPEB1			Yes	MONOALLELIC, autosomal or pseudoautosomal, NOT imprinted									Yes	Limited	AD	AD
47	CTU2					Yes	BIALLELIC, autosomal or pseudoautosomal	Yes	BIALLELIC, autosomal or pseudoautosomal								AR
48	CUL4B					Yes	X-LINKED: hemizygous mutation in males, biallelic mutations in females	Yes	X-LINKED: hemizygous mutation in males, biallelic mutations in females								XLR
49	CYB5A					Yes	BIALLELIC, autosomal or pseudoautosomal	Yes	BIALLELIC, autosomal or pseudoautosomal								AR
50	CYP11A1					Yes	BOTH monoallelic and biallelic, autosomal or pseudoautosomal	Yes	BIALLELIC, autosomal or pseudoautosomal					Yes	Limited	AD/AR	AD/AR
51	CYP11B1					Yes	BIALLELIC, autosomal or pseudoautosomal	Yes	BIALLELIC, autosomal or pseudoautosomal	Yes	AR			Yes	Definitive	AR	AR
52	CYP17A1	Yes	BIALLELIC, autosomal or pseudoautosomal	Yes	BIALLELIC, autosomal or pseudoautosomal	Yes	BIALLELIC, autosomal or pseudoautosomal	Yes	BIALLELIC, autosomal or pseudoautosomal	Yes	AR			Yes	Definitive	AR	AR
53	CYP19A1	Yes	BIALLELIC, autosomal or pseudoautosomal	Yes	BIALLELIC, autosomal or pseudoautosomal	Yes	BIALLELIC, autosomal or pseudoautosomal	Yes	BOTH monoallelic and biallelic, autosomal or pseudoautosomal	Yes	AR			Yes	Definitive	AR	AD/AR
54	CYP21A2					Yes	BIALLELIC, autosomal or pseudoautosomal	Yes	BIALLELIC, autosomal or pseudoautosomal	Yes	AR			Yes	Limited	AD	AR
55	DAAM2							Yes	MONOALLELIC, autosomal or pseudoautosomal, NOT imprinted								AD
56	DACH2	Yes	X-LINKED: hemizygous mutation in males, monoallelic mutations in females may cause disease (may be less severe, later onset than males)	Yes	MONOALLELIC, autosomal or pseudoautosomal, NOT imprinted									Yes	Not evaluated	N/A	XLD
57	DAP3			Yes	BIALLELIC, autosomal or pseudoautosomal												AR
58	DAZL			Yes	MONOALLELIC, autosomal or pseudoautosomal, NOT imprinted									Yes	Limited	AD/AR	AD
59	DCAF17			Yes	BIALLELIC, autosomal or pseudoautosomal			Yes	BIALLELIC, autosomal or pseudoautosomal	Yes	AR			Yes	Strong	AR	AR
60	DGKQ					Yes	Unknown										n.a
61	DHCR24							Yes	BIALLELIC, autosomal or pseudoautosomal								AR
62	DHCR7					Yes	BIALLELIC, autosomal or pseudoautosomal	Yes	BIALLELIC, autosomal or pseudoautosomal								AR
63	DHH					Yes	BIALLELIC, autosomal or pseudoautosomal	Yes	BIALLELIC, autosomal or pseudoautosomal	Yes	AR			Yes	Strong	AR	AR
64	DHX37					Yes	MONOALLELIC, autosomal or pseudoautosomal, NOT imprinted	Yes	MONOALLELIC, autosomal or pseudoautosomal, NOT imprinted								AD
65	DIAPH2	Yes	not set	Yes	X-LINKED: hemizygous mutation in males, monoallelic mutations in females may cause disease (may be less severe, later onset than males)							Yes	XLD				XLD
66	DLK1							Yes	MONOALLELIC, autosomal or pseudoautosomal, maternally imprinted (paternal allele expressed)					Yes	Limited	AD	AD
67	DMC1			Yes	BIALLELIC, autosomal or pseudoautosomal									Yes	Limited	AR	AR
68	DMRT1					Yes	MONOALLELIC, autosomal or pseudoautosomal, imprinted status unknown	Yes	MONOALLELIC, autosomal or pseudoautosomal, imprinted status unknown					Yes	No evidence	AD	AD
69	DUSP6			Yes	MONOALLELIC, autosomal or pseudoautosomal, NOT imprinted			Yes	MONOALLELIC, autosomal or pseudoautosomal, NOT imprinted					Yes	No evidence	AD	AD
70	EIF2B2	Yes	BIALLELIC, autosomal or pseudoautosomal	Yes	BIALLELIC, autosomal or pseudoautosomal					Yes	AR			Yes	Limited	AR	AR
71	EIF2B4	Yes	BIALLELIC, autosomal or pseudoautosomal	Yes	BIALLELIC, autosomal or pseudoautosomal									Yes	No evidence	AD	AR
72	EIF2B5	Yes	BIALLELIC, autosomal or pseudoautosomal	Yes	BIALLELIC, autosomal or pseudoautosomal					Yes	AR			Yes	Strong	AR	AR
73	EIF4ENIF1	Yes	MONOALLELIC, autosomal or pseudoautosomal, NOT imprinted	Yes	MONOALLELIC, autosomal or pseudoautosomal, NOT imprinted					Yes	AD			Yes	Moderate	AD	AD
74	ERAL1	Yes	BIALLELIC, autosomal or pseudoautosomal	Yes	BIALLELIC, autosomal or pseudoautosomal	Yes	BIALLELIC, autosomal or pseudoautosomal	Yes	BIALLELIC, autosomal or pseudoautosomal					Yes	Limited	AR	AR
75	ERCC6			Yes	MONOALLELIC, autosomal or pseudoautosomal, NOT imprinted					Yes	AD	Yes	AD	Yes	Limited	AR	AD
76	ESR1			Yes	BIALLELIC, autosomal or pseudoautosomal									Yes	Limited	AD	AR
77	ESR2			Yes	MONOALLELIC, autosomal or pseudoautosomal, NOT imprinted	Yes	BOTH monoallelic and biallelic, autosomal or pseudoautosomal	Yes	BOTH monoallelic and biallelic, autosomal or pseudoautosomal					Yes	Limited	AD	AD/AR
78	EXO1			Yes	MONOALLELIC, autosomal or pseudoautosomal, NOT imprinted									Yes	Limited	AD	AD
79	FANCA	Yes	BIALLELIC, autosomal or pseudoautosomal	Yes	BOTH monoallelic and biallelic, autosomal or pseudoautosomal					Yes	AD			Yes	Moderate	AD	AD/AR
80	FANCC	Yes	BIALLELIC, autosomal or pseudoautosomal	Yes	BIALLELIC, autosomal or pseudoautosomal												AR
81	FANCG	Yes	BIALLELIC, autosomal or pseudoautosomal											Yes	Limited	AD	AR
82	FANCI			Yes	BIALLELIC, autosomal or pseudoautosomal												AR
83	FANCL			Yes	BOTH monoallelic and biallelic, autosomal or pseudoautosomal									Yes	Limited	AD	AD/AR
84	FANCM	Yes	BIALLELIC, autosomal or pseudoautosomal	Yes	BIALLELIC, autosomal or pseudoautosomal					Yes	AR	Yes	AR	Yes	Moderate	AR	AR
85	FBXO43									Yes	AR			Yes	Moderate	AR	AR
86	FEZF1			Yes	BIALLELIC, autosomal or pseudoautosomal			Yes	BIALLELIC, autosomal or pseudoautosomal					Yes	Limited	AR	AR
87	FGF17			Yes	MONOALLELIC, autosomal or pseudoautosomal, NOT imprinted			Yes	MONOALLELIC, autosomal or pseudoautosomal, NOT imprinted								AD
88	FGF8			Yes	MONOALLELIC, autosomal or pseudoautosomal, NOT imprinted			Yes	MONOALLELIC, autosomal or pseudoautosomal, NOT imprinted	Yes	AD			Yes	Moderate	AD	AD
89	FGFR1			Yes	MONOALLELIC, autosomal or pseudoautosomal, NOT imprinted			Yes	BOTH monoallelic and biallelic, autosomal or pseudoautosomal	Yes	AD			Yes	Strong	AD	AD/AR
90	FGFR2					Yes	MONOALLELIC, autosomal or pseudoautosomal, NOT imprinted	Yes	MONOALLELIC, autosomal or pseudoautosomal, NOT imprinted					Yes	Limited	AD	AD
91	FIGLA	Yes	MONOALLELIC, autosomal or pseudoautosomal, NOT imprinted	Yes	BOTH monoallelic and biallelic, autosomal or pseudoautosomal					Yes	AD	Yes	AD/AR	Yes	Strong	AD	AD
92	FKBP4							Yes	BIALLELIC, autosomal or pseudoautosomal								AR
93	FLRT3			Yes	MONOALLELIC, autosomal or pseudoautosomal, NOT imprinted			Yes	Unknown								AD
94	FMR1	Yes	Other	Yes	X-LINKED: hemizygous mutation in males, monoallelic mutations in females may cause disease (may be less severe, later onset than males)					Yes	XL	Yes	XL	Yes	Definitive	XL	XLD
95	FOXL2	Yes	MONOALLELIC, autosomal or pseudoautosomal, NOT imprinted	Yes	MONOALLELIC, autosomal or pseudoautosomal, NOT imprinted					Yes	AD	Yes	AD	Yes	Strong	AD	AD
96	FOXO3A									Yes	AD			Yes	Moderate	AD	AD
97	FOXO4	Yes	MONOALLELIC, autosomal or pseudoautosomal, NOT imprinted														AD
98	FRAS1							Yes	BIALLELIC, autosomal or pseudoautosomal								AR
99	FREM2							Yes	BIALLELIC, autosomal or pseudoautosomal								AR
100	FSHB	Yes	BIALLELIC, autosomal or pseudoautosomal	Yes	BIALLELIC, autosomal or pseudoautosomal			Yes	BIALLELIC, autosomal or pseudoautosomal	Yes	AR			Yes	Definitive	AR	AR
101	FSHR	Yes	BIALLELIC, autosomal or pseudoautosomal	Yes	BIALLELIC, autosomal or pseudoautosomal			Yes	BOTH monoallelic and biallelic, autosomal or pseudoautosomal	Yes	AR			Yes	Limited	AD	AD/AR
102	GALT	Yes	BIALLELIC, autosomal or pseudoautosomal	Yes	BIALLELIC, autosomal or pseudoautosomal					Yes	AR			Yes	Moderate	AR	AR
103	GATA4			Yes	BOTH monoallelic and biallelic, autosomal or pseudoautosomal	Yes	MONOALLELIC, autosomal or pseudoautosomal, NOT imprinted	Yes	MONOALLELIC, autosomal or pseudoautosomal, NOT imprinted					Yes	Limited	AD	AD/AR
104	GDF9	Yes	MONOALLELIC, autosomal or pseudoautosomal, NOT imprinted	Yes	BIALLELIC, autosomal or pseudoautosomal					Yes	AR	Yes	AR	Yes	Not evaluated	N/A	AD/AR
105	GGPS1	Yes	BIALLELIC, autosomal or pseudoautosomal	Yes	BIALLELIC, autosomal or pseudoautosomal					Yes	AR			Yes	Moderate	AR	AR
106	GJA4			Yes	MONOALLELIC, autosomal or pseudoautosomal, NOT imprinted									Yes	Limited	AD	AD
107	GLI2					Yes	MONOALLELIC, autosomal or pseudoautosomal, NOT imprinted										AD
108	GNAS			Yes	Other									Yes	Limited	AD	n.a
109	GNRH1			Yes	BIALLELIC, autosomal or pseudoautosomal			Yes	BIALLELIC, autosomal or pseudoautosomal	Yes	AR			Yes	Strong	AR	AR
110	GNRHR			Yes	BIALLELIC, autosomal or pseudoautosomal			Yes	BIALLELIC, autosomal or pseudoautosomal	Yes	AR			Yes	Limited	AR	AR
111	GREB1L									Yes	AD			Yes	Moderate	AD	AD
112	HARS2	Yes	BIALLELIC, autosomal or pseudoautosomal	Yes	BIALLELIC, autosomal or pseudoautosomal			Yes	BIALLELIC, autosomal or pseudoautosomal	Yes	AR			Yes	Limited	AR	AR
113	HELB			Yes	MONOALLELIC, autosomal or pseudoautosomal, NOT imprinted												AD
114	HELQ			Yes	MONOALLELIC, autosomal or pseudoautosomal, NOT imprinted												AD
115	HESX1							Yes	BOTH monoallelic and biallelic, autosomal or pseudoautosomal					Yes	Limited	AD/AR	AD/AR
116	HFM1	Yes	BIALLELIC, autosomal or pseudoautosomal	Yes	BIALLELIC, autosomal or pseudoautosomal					Yes	AR	Yes	AR	Yes	Strong	AR	AR
117	HHAT					Yes	BIALLELIC, autosomal or pseudoautosomal	Yes	BIALLELIC, autosomal or pseudoautosomal					Yes	Limited	AR	AR
118	HJV									Yes	AR			Yes	Moderate	AR	AR
119	HNF1B			Yes	MONOALLELIC, autosomal or pseudoautosomal, NOT imprinted												AD
120	HOXA13					Yes	MONOALLELIC, autosomal or pseudoautosomal, NOT imprinted	Yes	MONOALLELIC, autosomal or pseudoautosomal, NOT imprinted								AD
121	HS6ST1			Yes	MONOALLELIC, autosomal or pseudoautosomal, NOT imprinted			Yes	Other					Yes	Limited	AD	AD
122	HSD17B2					Yes	Unknown										n.a
123	HSD17B3					Yes	BIALLELIC, autosomal or pseudoautosomal	Yes	BIALLELIC, autosomal or pseudoautosomal	Yes	AR			Yes	Strong	AR	AR
124	HSD17B4	Yes	BIALLELIC, autosomal or pseudoautosomal	Yes	BIALLELIC, autosomal or pseudoautosomal			Yes	BIALLELIC, autosomal or pseudoautosomal	Yes	AR			Yes	Limited	AR	AR
125	HSD3B2					Yes	BIALLELIC, autosomal or pseudoautosomal	Yes	BIALLELIC, autosomal or pseudoautosomal	Yes	AR			Yes	Moderate	AR	AR
126	HSF2BP	Yes	BIALLELIC, autosomal or pseudoautosomal	Yes	BIALLELIC, autosomal or pseudoautosomal							Yes	AR	Yes	Limited	AR	AR
127	IGF2							Yes	MONOALLELIC, autosomal or pseudoautosomal, maternally imprinted (paternal allele expressed)								AD
128	IGSF10			Yes	BOTH monoallelic and biallelic, autosomal or pseudoautosomal			Yes	BIALLELIC, autosomal or pseudoautosomal					Yes	Limited	AD/AR	AD/AR
129	IL17RD			Yes	BOTH monoallelic and biallelic, autosomal or pseudoautosomal			Yes	BOTH monoallelic and biallelic, autosomal or pseudoautosomal					Yes	Limited	AD/AR	AD/AR
130	INPP5E					Yes	BIALLELIC, autosomal or pseudoautosomal										AR
131	INSL3			Yes	BIALLELIC, autosomal or pseudoautosomal			Yes	MONOALLELIC, autosomal or pseudoautosomal, NOT imprinted					Yes	Limited	AD	AR
132	INSR									Yes	AD/AR			Yes	Moderate	AD/AR	AD/AR
133	IRF6							Yes	MONOALLELIC, autosomal or pseudoautosomal, NOT imprinted								AD
134	KAL1									Yes	XLR			Yes	Moderate	XLR	XLR
135	KASH5											Yes	AR				AR
136	KCNK3							Yes	MONOALLELIC, autosomal or pseudoautosomal, NOT imprinted								AD
137	KHDC3L									Yes	AR			Yes	Limited	AR	AR
138	KHDRBS1	Yes	MONOALLELIC, autosomal or pseudoautosomal, NOT imprinted	Yes	MONOALLELIC, autosomal or pseudoautosomal, NOT imprinted									Yes	Limited	AD	AD
139	KISS1			Yes	BIALLELIC, autosomal or pseudoautosomal			Yes	BIALLELIC, autosomal or pseudoautosomal					Yes	Limited	AR	AR
140	KISS1R			Yes	BIALLELIC, autosomal or pseudoautosomal			Yes	BIALLELIC, autosomal or pseudoautosomal	Yes	AR			Yes	Definitive	AR	AR
141	KLB							Yes	MONOALLELIC, autosomal or pseudoautosomal, NOT imprinted					Yes	Limited	AD	AD
142	LARS2	Yes	BIALLELIC, autosomal or pseudoautosomal	Yes	BIALLELIC, autosomal or pseudoautosomal			Yes	BIALLELIC, autosomal or pseudoautosomal	Yes	AR			Yes	Strong	AR	AR
143	LEP							Yes	BIALLELIC, autosomal or pseudoautosomal	Yes	AR			Yes	Moderate	AR	AR
144	LEPR							Yes	BIALLELIC, autosomal or pseudoautosomal	Yes	AR			Yes	No evidence	AD	AR
145	LHB			Yes	BIALLELIC, autosomal or pseudoautosomal			Yes	BIALLELIC, autosomal or pseudoautosomal					Yes	Not evaluated	AD	AR
146	LHCGR			Yes	BIALLELIC, autosomal or pseudoautosomal	Yes	BOTH monoallelic and biallelic, autosomal or pseudoautosomal	Yes	BOTH monoallelic and biallelic, autosomal or pseudoautosomal	Yes	AR			Yes	Strong	AR	AD/AR
147	LHX3							Yes	BIALLELIC, autosomal or pseudoautosomal					Yes	Limited	AR	AR
148	LHX8			Yes	MONOALLELIC, autosomal or pseudoautosomal, NOT imprinted									Yes	Limited	AD	AD
149	LMNA	Yes	MONOALLELIC, autosomal or pseudoautosomal, NOT imprinted	Yes	MONOALLELIC, autosomal or pseudoautosomal, NOT imprinted					Yes	AD			Yes	No evidence	AD	AD
150	MAMLD1					Yes	X-LINKED: hemizygous mutation in males, biallelic mutations in females	Yes	X-LINKED: hemizygous mutation in males, biallelic mutations in females					Yes	Not evaluated	N/A	XLR
151	MAP3K1					Yes	MONOALLELIC, autosomal or pseudoautosomal, NOT imprinted	Yes	MONOALLELIC, autosomal or pseudoautosomal, NOT imprinted					Yes	Limited	AD	AD
152	MARS2							Yes	BIALLELIC, autosomal or pseudoautosomal								AR
153	MCM5					Yes	BIALLELIC, autosomal or pseudoautosomal	Yes	BIALLELIC, autosomal or pseudoautosomal								AR
154	MCM8	Yes	BIALLELIC, autosomal or pseudoautosomal	Yes	BIALLELIC, autosomal or pseudoautosomal					Yes	AR	Yes	AR	Yes	Limited	AR	AR
155	MCM9	Yes	BIALLELIC, autosomal or pseudoautosomal	Yes	BIALLELIC, autosomal or pseudoautosomal					Yes	AR			Yes	Limited	AR	AR
156	MEI1									Yes	AR						AR
157	MEIOB			Yes	BIALLELIC, autosomal or pseudoautosomal							Yes	AR	Yes	Limited	AR	AR
158	MGA			Yes	MONOALLELIC, autosomal or pseudoautosomal, NOT imprinted							Yes	AD				AD
159	MKKS							Yes	BIALLELIC, autosomal or pseudoautosomal								AR
160	MKRN3							Yes	MONOALLELIC, autosomal or pseudoautosomal, maternally imprinted (paternal allele expressed)								AD
161	MRPL49			Yes	BIALLELIC, autosomal or pseudoautosomal												AR
162	MRPL50			Yes	BIALLELIC, autosomal or pseudoautosomal												AR
163	MRPS22			Yes	Unknown									Yes	Limited	AR	n.a
164	MRPS7			Yes	BIALLELIC, autosomal or pseudoautosomal												AR
165	MSH4	Yes	BIALLELIC, autosomal or pseudoautosomal	Yes	BIALLELIC, autosomal or pseudoautosomal					Yes	AR	Yes	AR	Yes	Moderate	AR	AR
166	MSH5	Yes	BIALLELIC, autosomal or pseudoautosomal	Yes	BIALLELIC, autosomal or pseudoautosomal					Yes	AR	Yes	AR	Yes	Moderate	AR	AR
167	MYRF					Yes	MONOALLELIC, autosomal or pseudoautosomal, imprinted status unknown	Yes	MONOALLELIC, autosomal or pseudoautosomal, NOT imprinted					Yes	Limited	AD	AD
168	NANOS3	Yes	MONOALLELIC, autosomal or pseudoautosomal, NOT imprinted	Yes	BOTH monoallelic and biallelic, autosomal or pseudoautosomal									Yes	Limited	AD/AR	AD/AR
169	NBN	Yes	BIALLELIC, autosomal or pseudoautosomal	Yes	BIALLELIC, autosomal or pseudoautosomal									Yes	Limited	AR	AR
170	NCOA7			Yes	MONOALLELIC, autosomal or pseudoautosomal, NOT imprinted												AD
171	NDNF							Yes	MONOALLELIC, autosomal or pseudoautosomal, NOT imprinted					Yes	Limited	AD	AD
172	NHLH2							Yes	BIALLELIC, autosomal or pseudoautosomal								AR
173	NLRP2									Yes	AR			Yes	Moderate	AR	AR
174	NLRP5									Yes	AR			Yes	Moderate	AR	AR
175	NLRP7									Yes	AR			Yes	Strong	AR	AR
176	NOBOX	Yes	MONOALLELIC, autosomal or pseudoautosomal, NOT imprinted	Yes	BOTH monoallelic and biallelic, autosomal or pseudoautosomal					Yes	AD	Yes	AD	Yes	Definitive	AD	AD/AR
177	NOG	Yes	MONOALLELIC, autosomal or pseudoautosomal, NOT imprinted	Yes	MONOALLELIC, autosomal or pseudoautosomal, NOT imprinted									Yes	Limited	AD	AD
178	NOS1							Yes	MONOALLELIC, autosomal or pseudoautosomal, NOT imprinted								AD
179	NOTCH2			Yes	MONOALLELIC, autosomal or pseudoautosomal, NOT imprinted									Yes	Limited	AD/AR	AD
180	NR0B1					Yes	X-LINKED: hemizygous mutation in males, biallelic mutations in females	Yes	X-LINKED: hemizygous mutation in males, biallelic mutations in females					Yes	Limited	XL	XLR
181	NR2F2					Yes	MONOALLELIC, autosomal or pseudoautosomal, NOT imprinted	Yes	MONOALLELIC, autosomal or pseudoautosomal, NOT imprinted								AD
182	NR3C1					Yes	MONOALLELIC, autosomal or pseudoautosomal, NOT imprinted	Yes	MONOALLELIC, autosomal or pseudoautosomal, NOT imprinted					Yes	Limited	AD	AD
183	NR5A1	Yes	MONOALLELIC, autosomal or pseudoautosomal, NOT imprinted	Yes	MONOALLELIC, autosomal or pseudoautosomal, NOT imprinted	Yes	BOTH monoallelic and biallelic, autosomal or pseudoautosomal	Yes	BOTH monoallelic and biallelic, autosomal or pseudoautosomal	Yes	AD	Yes	AD	Yes	Definitive	AD	AD/AR
184	NSMF							Yes	MONOALLELIC, autosomal or pseudoautosomal, NOT imprinted					Yes	Limited	AD	AD
185	NUP107	Yes	BIALLELIC, autosomal or pseudoautosomal	Yes	BIALLELIC, autosomal or pseudoautosomal					Yes	AR			Yes	Moderate	AR	AR
186	PADI6									Yes	AR			Yes	Definitive	AR	AR
187	PANX1			Yes	MONOALLELIC, autosomal or pseudoautosomal, NOT imprinted					Yes	AD			Yes	No evidence	AR	AD
188	PATL2			Yes	BIALLELIC, autosomal or pseudoautosomal					Yes	AR			Yes	Limited	AD	AR
189	PAX6					Yes	MONOALLELIC, autosomal or pseudoautosomal, NOT imprinted							Yes	Limited	AD	AD
190	PAX8					Yes	MONOALLELIC, autosomal or pseudoautosomal, NOT imprinted	Yes	MONOALLELIC, autosomal or pseudoautosomal, NOT imprinted								AD
191	PBX1					Yes	MONOALLELIC, autosomal or pseudoautosomal, NOT imprinted	Yes	MONOALLELIC, autosomal or pseudoautosomal, NOT imprinted								AD
192	PCSK1							Yes	Unknown					Yes	Limited	AR	n.a
193	PEX6			Yes	BIALLELIC, autosomal or pseudoautosomal									Yes	Limited	AR	AR
194	PGRMC1	Yes	X-LINKED: hemizygous mutation in males, monoallelic mutations in females may cause disease (may be less severe, later onset than males)	Yes	MONOALLELIC, autosomal or pseudoautosomal, NOT imprinted									Yes	Limited	AD	XLD
195	PLXNA3							Yes	X-LINKED: hemizygous mutation in males, biallelic mutations in females								XLR
196	PMM2	Yes	BIALLELIC, autosomal or pseudoautosomal	Yes	BIALLELIC, autosomal or pseudoautosomal					Yes	AR			Yes	Limited	AD/AR	AR
197	PNPLA6									Yes	AR			Yes	Strong	AR	AR
198	POF1B	Yes	X-LINKED: hemizygous mutation in males, biallelic mutations in females	Yes	X-LINKED: hemizygous mutation in males, biallelic mutations in females					Yes	XL	Yes	XLR	Yes	Moderate	XL	XLR
199	POLG	Yes	BOTH monoallelic and biallelic, autosomal or pseudoautosomal	Yes	BOTH monoallelic and biallelic, autosomal or pseudoautosomal									Yes	Limited	AD/AR	AD/AR
200	POLR1C							Yes	BIALLELIC, autosomal or pseudoautosomal								AR
201	POLR2C	Yes	MONOALLELIC, autosomal or pseudoautosomal, NOT imprinted	Yes	MONOALLELIC, autosomal or pseudoautosomal, NOT imprinted									Yes	Limited	AD	AD
202	POLR3A			Yes	BIALLELIC, autosomal or pseudoautosomal			Yes	BIALLELIC, autosomal or pseudoautosomal	Yes	AR						AR
203	POLR3B			Yes	BIALLELIC, autosomal or pseudoautosomal			Yes	BIALLELIC, autosomal or pseudoautosomal					Yes	Limited	AR	AR
204	POLR3H	Yes	BIALLELIC, autosomal or pseudoautosomal	Yes	BIALLELIC, autosomal or pseudoautosomal									Yes	Limited	AR	AR
205	POR			Yes	BIALLELIC, autosomal or pseudoautosomal	Yes	BIALLELIC, autosomal or pseudoautosomal	Yes	BIALLELIC, autosomal or pseudoautosomal	Yes	AR			Yes	Moderate	AR	AR
206	POU5F1	Yes	MONOALLELIC, autosomal or pseudoautosomal, NOT imprinted	Yes	MONOALLELIC, autosomal or pseudoautosomal, NOT imprinted									Yes	Not evaluated	N/A	AD
207	PPP1R12A					Yes	MONOALLELIC, autosomal or pseudoautosomal, imprinted status unknown	Yes	MONOALLELIC, autosomal or pseudoautosomal, NOT imprinted								AD
208	PPP2R3C							Yes	BIALLELIC, autosomal or pseudoautosomal					Yes	Limited	AR	AR
209	PRDM1			Yes	MONOALLELIC, autosomal or pseudoautosomal, NOT imprinted									Yes	Limited	AD	AD
210	PRDM13					Yes	BIALLELIC, autosomal or pseudoautosomal	Yes	BIALLELIC, autosomal or pseudoautosomal								AR
211	PRDM9			Yes	MONOALLELIC, autosomal or pseudoautosomal, NOT imprinted									Yes	Limited	AD	AD
212	PREPL			Yes	BIALLELIC, autosomal or pseudoautosomal									Yes	Limited	AR	AR
213	PROK2			Yes	BOTH monoallelic and biallelic, autosomal or pseudoautosomal			Yes	BOTH monoallelic and biallelic, autosomal or pseudoautosomal	Yes	AD			Yes	Strong	AD	AD/AR
214	PROKR2			Yes	BOTH monoallelic and biallelic, autosomal or pseudoautosomal			Yes	BOTH monoallelic and biallelic, autosomal or pseudoautosomal	Yes	AD			Yes	Definitive	AD	AD/AR
215	PROP1							Yes	BIALLELIC, autosomal or pseudoautosomal	Yes	AR			Yes	Definitive	AR	AR
216	PSMC3IP	Yes	BIALLELIC, autosomal or pseudoautosomal	Yes	BIALLELIC, autosomal or pseudoautosomal					Yes	AR			Yes	Definitive	AR	AR
217	PTCH1							Yes	MONOALLELIC, autosomal or pseudoautosomal, NOT imprinted					Yes	No evidence	AD	AD
218	RCBTB1	Yes	BIALLELIC, autosomal or pseudoautosomal	Yes	BIALLELIC, autosomal or pseudoautosomal									Yes	Limited	AR	AR
219	REC8			Yes	BIALLELIC, autosomal or pseudoautosomal					Yes	AD/AR			Yes	Moderate	AD/AR	AD/AR
220	RECQL4	Yes	BIALLELIC, autosomal or pseudoautosomal	Yes	BIALLELIC, autosomal or pseudoautosomal												AR
221	RNF216			Yes	BIALLELIC, autosomal or pseudoautosomal			Yes	BIALLELIC, autosomal or pseudoautosomal					Yes	Moderate	AR	AR
222	RPL10					Yes	X-LINKED: hemizygous mutation in males, biallelic mutations in females	Yes	X-LINKED: hemizygous mutation in males, biallelic mutations in females					Yes	No evidence	XL	XLR
223	RSPO1					Yes	BIALLELIC, autosomal or pseudoautosomal	Yes	BIALLELIC, autosomal or pseudoautosomal					Yes	Limited	AR	AR
224	RXFP2							Yes	BIALLELIC, autosomal or pseudoautosomal								AR
225	SAMD9					Yes	MONOALLELIC, autosomal or pseudoautosomal, imprinted status unknown	Yes	MONOALLELIC, autosomal or pseudoautosomal, imprinted status unknown								AD
226	SART3							Yes	BIALLELIC, autosomal or pseudoautosomal								AR
227	SEMA3A			Yes	MONOALLELIC, autosomal or pseudoautosomal, NOT imprinted			Yes	BOTH monoallelic and biallelic (but BIALLELIC mutations cause a more SEVERE disease form), autosomal or pseudoautosomal					Yes	Limited	AD	AD/AR
228	SEMA3E					Yes	MONOALLELIC, autosomal or pseudoautosomal, NOT imprinted	Yes	BIALLELIC, autosomal or pseudoautosomal								AD/AR
229	SEMA3F							Yes	MONOALLELIC, autosomal or pseudoautosomal, NOT imprinted					Yes	Limited	AD	AD
230	SETX									Yes	AR			Yes	Moderate	AR	AR
231	SGO2	Yes	BIALLELIC, autosomal or pseudoautosomal	Yes	BIALLELIC, autosomal or pseudoautosomal									Yes	Limited	AR	AR
232	SGPL1					Yes	BIALLELIC, autosomal or pseudoautosomal	Yes	BIALLELIC, autosomal or pseudoautosomal								AR
233	SLC20A1							Yes	MONOALLELIC, autosomal or pseudoautosomal, NOT imprinted								AD
234	SLC29A3									Yes	AR			Yes	Moderate	AR	AR
235	SOHLH1	Yes	BIALLELIC, autosomal or pseudoautosomal	Yes	Unknown					Yes	AR			Yes	Strong	AR	AR
236	SOHLH2	Yes	MONOALLELIC, autosomal or pseudoautosomal, NOT imprinted	Yes	MONOALLELIC, autosomal or pseudoautosomal, NOT imprinted									Yes	Limited	AD	AD
237	SOX10					Yes	MONOALLELIC, autosomal or pseudoautosomal, NOT imprinted	Yes	MONOALLELIC, autosomal or pseudoautosomal, imprinted status unknown	Yes	AD			Yes	Strong	AD	AD
238	SOX11							Yes	MONOALLELIC, autosomal or pseudoautosomal, NOT imprinted								AD
239	SOX2							Yes	MONOALLELIC, autosomal or pseudoautosomal, NOT imprinted	Yes	AD			Yes	Strong	AD	AD
240	SOX3							Yes	Other								n.a
241	SOX9					Yes	MONOALLELIC, autosomal or pseudoautosomal, NOT imprinted	Yes	MONOALLELIC, autosomal or pseudoautosomal, NOT imprinted	Yes	AD			Yes	Limited	AD	AD
242	SPATA22			Yes	BIALLELIC, autosomal or pseudoautosomal							Yes	AR				AR
243	SPDYC			Yes	BIALLELIC, autosomal or pseudoautosomal												AR
244	SPIDR			Yes	BIALLELIC, autosomal or pseudoautosomal									Yes	Limited	AR	AR
245	SPRY4							Yes	MONOALLELIC, autosomal or pseudoautosomal, NOT imprinted					Yes	Limited	AD	AD
246	SRD5A2					Yes	BIALLELIC, autosomal or pseudoautosomal	Yes	BIALLELIC, autosomal or pseudoautosomal	Yes	AR			Yes	Strong	AR	AR
247	SRY					Yes	Other	Yes	X-LINKED: hemizygous mutation in males, monoallelic mutations in females may cause disease (may be less severe, later onset than males)	Yes	YL			Yes	Definitive	YL	XLD
248	STAG3	Yes	BIALLELIC, autosomal or pseudoautosomal	Yes	BIALLELIC, autosomal or pseudoautosomal					Yes	AR	Yes	AR	Yes	Definitive	AR	AR
249	STAR			Yes	BIALLELIC, autosomal or pseudoautosomal	Yes	BIALLELIC, autosomal or pseudoautosomal	Yes	BIALLELIC, autosomal or pseudoautosomal	Yes	AR			Yes	Strong	AR	AR
250	STUB1									Yes	AR			Yes	Moderate	AR	AR
251	SWSAP1			Yes	BIALLELIC, autosomal or pseudoautosomal												AR
252	SYCE1	Yes	BIALLELIC, autosomal or pseudoautosomal	Yes	BIALLELIC, autosomal or pseudoautosomal					Yes	AR	Yes	AR	Yes	Moderate	AR	AR
253	SYCP2L	Yes	BIALLELIC, autosomal or pseudoautosomal	Yes	BIALLELIC, autosomal or pseudoautosomal							Yes	AR	Yes	Limited	AR	AR
254	TAC3			Yes	BIALLELIC, autosomal or pseudoautosomal			Yes	BIALLELIC, autosomal or pseudoautosomal	Yes	AR			Yes	Moderate	AR	AR
255	TACR3			Yes	BIALLELIC, autosomal or pseudoautosomal			Yes	BIALLELIC, autosomal or pseudoautosomal	Yes	AR			Yes	Definitive	AR	AR
256	TAF4B					Yes	BIALLELIC, autosomal or pseudoautosomal										AR
257	TBX6									Yes	AD/AR			Yes	Moderate	AD/AR	AD/AR
258	TCF12					Yes	BOTH monoallelic and biallelic, autosomal or pseudoautosomal	Yes	BOTH monoallelic and biallelic, autosomal or pseudoautosomal								AD/AR
259	TFAM			Yes	BIALLELIC, autosomal or pseudoautosomal									Yes	Limited	AR	AR
260	TLE6									Yes	AR			Yes	Definitive	AR	AR
261	TOE1					Yes	BIALLELIC, autosomal or pseudoautosomal	Yes	BIALLELIC, autosomal or pseudoautosomal								AR
262	TP63			Yes	MONOALLELIC, autosomal or pseudoautosomal, NOT imprinted							Yes	AD	Yes	Limited	AD	AD
263	TRIM37									Yes	AR			Yes	Moderate	AR	AR
264	TSPYL1					Yes	BIALLELIC, autosomal or pseudoautosomal	Yes	BIALLELIC, autosomal or pseudoautosomal					Yes	No evidence	AR	AR
265	TUBB3									Yes	AD			Yes	Moderate	AD	AD
266	TUBB8			Yes	BOTH monoallelic and biallelic, autosomal or pseudoautosomal					Yes	AD/AR			Yes	Definitive	AD/AR	AD/AR
267	TUFM			Yes	BIALLELIC, autosomal or pseudoautosomal												AR
268	TWIST2					Yes	BOTH monoallelic and biallelic, autosomal or pseudoautosomal										AD/AR
269	TWNK	Yes	BIALLELIC, autosomal or pseudoautosomal	Yes	BIALLELIC, autosomal or pseudoautosomal			Yes	BIALLELIC, autosomal or pseudoautosomal	Yes	AR			Yes	Moderate	AR	AR
270	UBR2			Yes	MONOALLELIC, autosomal or pseudoautosomal, NOT imprinted									Yes	Limited	AD	AD
271	UBR5							Yes	MONOALLELIC, autosomal or pseudoautosomal, NOT imprinted								AD
272	UGGT1							Yes	BIALLELIC, autosomal or pseudoautosomal								AR
273	WDR11			Yes	MONOALLELIC, autosomal or pseudoautosomal, NOT imprinted			Yes	MONOALLELIC, autosomal or pseudoautosomal, NOT imprinted					Yes	Limited	AD	AD
274	WDR62			Yes	MONOALLELIC, autosomal or pseudoautosomal, NOT imprinted												AD
275	WEE2			Yes	BIALLELIC, autosomal or pseudoautosomal					Yes	AR			Yes	Definitive	AR	AR
276	WNT2B					Yes	BIALLELIC, autosomal or pseudoautosomal										AR
277	WNT4							Yes	MONOALLELIC, autosomal or pseudoautosomal, NOT imprinted	Yes	AD			Yes	Not evaluated	N/A	AD
278	WRN	Yes	BIALLELIC, autosomal or pseudoautosomal	Yes	BIALLELIC, autosomal or pseudoautosomal												AR
279	WT1			Yes	MONOALLELIC, autosomal or pseudoautosomal, NOT imprinted	Yes	MONOALLELIC, autosomal or pseudoautosomal, NOT imprinted	Yes	MONOALLELIC, autosomal or pseudoautosomal, NOT imprinted	Yes	AD			Yes	Limited	AD	AD
280	XRCC2			Yes	BIALLELIC, autosomal or pseudoautosomal							Yes	AR	Yes	Limited	AR	AR
281	XRCC4			Yes	BIALLELIC, autosomal or pseudoautosomal									Yes	No evidence	AR	AR
282	YTHDC2	Yes	BIALLELIC, autosomal or pseudoautosomal	Yes	BIALLELIC, autosomal or pseudoautosomal												AR
283	ZFPM2					Yes	MONOALLELIC, autosomal or pseudoautosomal, NOT imprinted	Yes	MONOALLELIC, autosomal or pseudoautosomal, NOT imprinted					Yes	Limited	AD	AR
284	ZNF483			Yes	MONOALLELIC, autosomal or pseudoautosomal, NOT imprinted												AD
285	ZP1			Yes	BOTH monoallelic and biallelic, autosomal or pseudoautosomal					Yes	AR			Yes	Definitive	AR	AR
286	ZP2			Yes	BIALLELIC, autosomal or pseudoautosomal					Yes	AR			Yes	Definitive	AR	AR
287	ZP3			Yes	MONOALLELIC, autosomal or pseudoautosomal, NOT imprinted					Yes	AD			Yes	Strong	AD	AD
288	ZSWIM7	Yes	BIALLELIC, autosomal or pseudoautosomal	Yes	BIALLELIC, autosomal or pseudoautosomal												AR
1) Van Der Kelen A, Okutman Ö, Javey E, Serdarogullari M, Janssens C, Ghosh MS, Dequeker BJ, Perold F, Kastner C, Kieffer E, Segers I. A systematic review and evidence assessment of monogenic gene–disease relationships in human female infertility and differences in sex development. Human Reproduction Update. 2023 Mar 1;29(2):218-32.
AD, autosomal dominant; AR, autosomal recessive; DSD, Differences in sex development : POF, premature ovarian failure; XLD, X-linked dominant; XLR, X-linked recessive

## Sheet: S4
Supplementary Table S4. The list of candidate genes in the FeRGI database and their GDR evaluation.
Gene	Infertility Phenotype	Phenotype	Inheritance	GDR	Analyzed in the study
A2BP1	Differences in sex development	Müllerian aplasia	AD	No evidence
AARS2	Premature ovarian insufficicency	Premature ovarian insufficiency	AR	Limited	Yes
AARS2	Premature ovarian insufficicency	Leukoencephalopathy, progressive, with ovarian failure	AR	Moderate	Yes
ADAMTS1	Recurrent miscarriage	Recurrent miscarriage	AD	Limited
ADAMTS16	Premature ovarian insufficicency	Premature ovarian insufficiency	AD	Limited
ADAMTS19	Premature ovarian insufficicency	Premature ovarian insufficiency	AD	Limited
ADAMTSL1	Premature ovarian insufficicency	Premature ovarian insufficiency	N/A	Not evaluated
AFF2	Premature ovarian insufficicency	Premature ovarian insufficiency	XL	Limited
AIP	Hypogonadotropic hypogonadism	Pituitary adenoma 1, multiple types	AD	Limited
AIRE	Premature ovarian insufficicency	Autoimmune polyendocrinopathy syndrome, type I, with or without reversible metaphyseal dysplasia	AD/AR	Moderate	Yes
ALOX12B	Premature ovarian insufficicency	Premature ovarian failure	AD	Limited
AMH	Premature ovarian insufficicency	Premature ovarian insufficiency	AD	Limited	Yes
AMH	Hypogonadotropic hypogonadism	Hypogonadotropic hypogonadism	AD	Limited	Yes
AMH	Polycystic ovarian syndrome	Polycystic ovarian syndrome	AD	Strong	Yes
AMHR2	Premature ovarian insufficicency	Premature ovarian insufficiency	AD	Limited	Yes
AMHR2	Polycystic ovarian syndrome	Polycystic ovarian syndrome	AD	Limited	Yes
AMHR2	Hypogonadotropic hypogonadism	Hypogonadotropic hypogonadism	AD	Limited	Yes
ANKRD31	Premature ovarian insufficicency	Premature ovarian insufficiency	AD	Limited	Yes
ANTXR1	Premature ovarian insufficicency	GAPO syndrome	AR	Limited	Yes
APC	Premature ovarian insufficicency	Premature ovarian insufficiency	AD	No evidence
AR	Premature ovarian insufficicency	Premature ovarian insufficiency	XL	Limited	Yes
AR	Polycystic ovarian syndrome	Polycystic ovarian syndrome	XL	Not evaluated	Yes
AR	Differences in sex development	Androgen insensitivity	XLR	Definitive	Yes
ARID1B	Polycystic ovarian syndrome	Coffin-Siris syndrome 1	AD	Limited
ASTL	Oocyte/zygote/embryo maturation arrest	Oocyte/zygote/embryo maturation arrest 11	AR	Limited
ATG7	Premature ovarian insufficicency	Premature ovarian insufficiency	AD	Limited	Yes
ATG9A	Premature ovarian insufficicency	Premature ovarian insufficiency	AD	Limited	Yes
ATM	Premature ovarian insufficicency	Premature ovarian insufficiency	AD	Limited	Yes
ATM	Premature ovarian insufficicency	Premature ovarian insufficiency, cubitus valgus, and tremor of the hand without muscle atrophy	AR	Limited	Yes
ATRX	Differences in sex development	46XY sex reversal	XL	No evidence	Yes
AURKB	Prematureovarian insufficicency	Premature ovarian insufficiency	AD	No evidence
AXL	Hypogonadotropic hypogonadism	Hypogonadotropic hypogonadism	AD	Limited	Yes
BBS10	Premature ovarian insufficicency	Bardet-Biedl syndrome 10	AR	Limited
BMP15	Polycystic ovarian syndrome	Polycystic ovarian syndrome	N/A	Not evaluated	Yes
BMP15	Ovarian dysgenesis, Premature ovarian insufficicency	Ovarian dysgenesis 2; Premature ovarian failure 4	XL	Definitive	Yes
BMP4	Premature ovarian insufficicency	Premature ovarian insufficiency, Celiac disease, Hashimoto's thyroiditis	AD	Limited
BMP5	Premature ovarian insufficicency	Premature ovarian insufficiency	AD	Limited
BMP8B	Premature ovarian insufficicency	Premature ovarian insufficiency	AD	Limited	Yes
BMPR1A	Premature ovarian insufficicency	Premature ovarian insufficiency	AD	Limited	Yes
BMPR1B	Premature ovarian insufficicency	Acromesomelic dysplasia 3	AR	Limited	Yes
BMPR2	Premature ovarian insufficicency	Premature ovarian insufficiency	AD	Limited	Yes
BNC1	Premature ovarian insufficicency	Premature ovarian failure 16	AD	Moderate	Yes
BRCA2	Premature ovarian insufficicency	Premature ovarian insufficiency	AR	Limited	Yes
BRCA2	Ovarian dysgenesis	Ovarian dysgenesis	AR	Limited	Yes
BRD2	Premature ovarian insufficicency	Premature ovarian insufficiency	AD	Not evaluated
BRD3	Premature ovarian insufficicency	Premature ovarian insufficiency	AD	Limited
BRWD1	Premature ovarian insufficicency	Premature ovarian insufficiency	AD	Limited
BTG4	Oocyte/zygote/embryo maturation arrest	Oocyte/zygote/embryo maturation arrest 8	AR	Moderate	Yes
BUB1B	Premature ovarian insufficicency	Premature ovarian insufficiency	AD	Limited	Yes
C14orf39	Premature ovarian insufficicency	Premature ovarian failure 18	AR	Limited	Yes
C3	Premature ovarian insufficicency	C3 deficiency	AR	No evidence
CAPS	Recurrent miscarriage	Recurrent miscarriage	AR	Limited
CAV1	Premature ovarian insufficicency	Premature ovarian insufficiency	AD	Limited
CBX3	Recurrent miscarriage	Recurrent miscarriage	AR	Limited
CCDC141	Hypogonadotropic hypogonadism	Hypogonadotropic hypogonadism	AD	No evidence	Yes
CCDC68	Recurrent miscarriage	Recurrent miscarriage	AR	Limited
CCKBR	Hypogonadotropic hypogonadism	Hypogonadotropic hypogonadism with anosmia, bilateral hearing loss, blindness	AD	No evidence
CCNB3	Recurrent miscarriage	Recurrent miscarriage	AR	Moderate	Yes
CCNO	Reduced fertility	Ciliary dyskinesia, primary, 29	AR	Moderate	Yes
CD109	Premature ovarian insufficicency	Premature ovarian insufficiency	AD	Limited
CDC16	Premature ovarian insufficicency	Premature ovarian insufficiency	AD	Limited
CDC20	Oocyte/zygote/embryo maturation arrest	Oocyte/zygote/embryo maturation arrest 14	AR	Strong	Yes
CDH11	Recurrent miscarriage	Recurrent miscarriage	AD	Limited
CDH18	Differences in sex development	Müllerian aplasia	AD	No evidence
CDKN1B	Premature ovarian insufficicency	Premature ovarian insufficiency	AD	Limited
CENPH	Recurrent miscarriage	Recurrent miscarriage	AR	No evidence
CENPI	Premature ovarian insufficicency	Premature ovarian insufficiency	AD	No evidence
CENPT	Premature ovarian insufficicency	Short Stature and Microcephaly with Genital Anomalies (SSMGA)	AR	Limited
CFTR	Premature ovarian insufficicency	Premature ovarian insufficiency	AD	Limited
CHD7	Hypogonadotropic hypogonadism	Hypogonadotropic hypogonadism 5 with or without anosmia	AD	Definitive
CHD7	Hypogonadotropic hypogonadism	CHARGE syndrome	AD	Strong
CHEK2	Premature ovarian insufficicency	Premature ovarian insufficiency	AD	Limited
CITED2	Premature ovarian insufficicency	Premature ovarian insufficiency	AD	Limited
CLASP1	Premature ovarian insufficicency	Premature ovarian insufficiency	AD	No evidence
CLPP	Premature ovarian insufficicency	Perrault syndrome 3	AR	Strong	Yes
COL4A4	Syndromic	Alport syndrome 2, autosomal recessive	AR	Limited
COL4A6	Premature ovarian insufficicency	Premature ovarian insufficiency	XL	Limited
COL5A1	Premature ovarian insufficicency	Ehlers-Danlos syndrome, classic type, 1	AD	Limited
COX10	Premature ovarian insufficicency	Mitochondrial complex IV deficiency, nuclear type 3	AR	Limited
CPE	Hypogonadotropic hypogonadism	BDV syndrome	AR	Limited	Yes
CPEB1	Premature ovarian insufficicency	Premature ovarian insufficiency	AD	Limited	Yes
CRIM1	Premature ovarian insufficicency	Premature ovarian insufficiency	AR	Limited
CSMD1	Premature ovarian insufficicency	Premature ovarian insufficiency	AR	Limited
CXCR4	Premature ovarian insufficicency	Premature ovarian insufficiency	AR	No evidence
CYP11A1	Adrenal dysfunction	Adrenal insufficiency, congenital, with 46XY sex reversal, partial or complete	AD/AR	Limited	Yes
CYP11B1	Adrenal dysfunction	Adrenal hyperplasia, congenital, due to 11-beta-hydroxylase deficiency	AR	Definitive	Yes
CYP17A1	Adrenal dysfunction	17,20-lyase deficiency, isolated or 17-alpha-hydroxylase/17,20-lyase deficiency	AR	Definitive	Yes
CYP19A1	Aromatase deficiency	Aromatase deficiency	AR	Definitive	Yes
CYP21A2	Polycystic ovarian syndrome	Polycystic ovarian syndrome	AD	Limited	Yes
CYP21A2	Adrenal dysfunction	Adrenal hyperplasia, congenital, due to 21-hydroxylase deficiency	AR	Definitive
DACH2	Premature ovarian insufficicency	Premature ovarian insufficiency	N/A	Not evaluated	Yes
DAZL	Premature ovarian insufficicency	Premature ovarian insufficiency	AD/AR	Limited	Yes
DCAF17	Premature ovarian insufficicency	Woodhouse-Sakati syndrome	AR	Strong	Yes
DCC	Hypogonadotropic hypogonadism	Hypogonadotropic hypogonadism	AD	Limited
DCHS1	Hypogonadotropic hypogonadism	Van Maldergem syndrome 1	AR	No evidence
DHH	Differences in sex development	46XY sex reversal 7	AR	Strong	Yes
DHX16	Polycystic ovarian syndrome	Polycystic ovarian syndrome	AD	Limited
DLK1	Polycystic ovarian syndrome	Polycystic ovarian syndrome with hirsutism, macromastia, acanthosis nigricans, and acne	AD	Limited	Yes
DMC1	Premature ovarian insufficicency	Premature ovarian insufficiency	AR	Limited	Yes
DMRT1	Differences in sex development	46XY sex reversal	AD	No evidence	Yes
DNAAF1	Reduced fertility	Ciliary dyskinesia, primary, 13	AR	Limited
DNAAF4	Reduced fertility	Ciliary dyskinesia, primary, 25	AR	Limited
DNAH1	Premature ovarian insufficicency	Premature ovarian insufficiency	AR	Limited
DNAH11	Polycystic ovarian syndrome	Polycystic ovarian syndrome	AR	No evidence
DNAH6	Premature ovarian insufficicency	Premature ovarian insufficiency	AD/AR	Limited
DUSP6	Hypogonadotropic hypogonadism	Hypogonadotropic hypogonadism 19 with or without anosmia	AD	No evidence	Yes
DYSF	Endometriosis	Endometriosis	AD	Limited
EIF2B2	Premature ovarian insufficicency	Leukoencephalopathy with vanishing white matter	AR	Limited	Yes
EIF2B2	Premature ovarian insufficicency	Premature ovarian insufficiency	AR	Moderate	Yes
EIF2B3	Premature ovarian insufficicency	Premature ovarian insufficiency	AD	No evidence
EIF2B3	Premature ovarian insufficicency	Leukoencephalopathy with vanishing white matter	AR	Limited
EIF2B4	Premature ovarian insufficicency	Premature ovarian insufficiency	AD	No evidence	Yes
EIF2B4	Premature ovarian insufficicency	Leukoencephalopathy with vanishing white matter	AR	No evidence	Yes
EIF2B5	Premature ovarian insufficicency	Ovarioleukodystrophy	AR	Strong	Yes
EIF4ENIF1	Premature ovarian insufficicency	Premature ovarian insufficiency	AD	Moderate	Yes
ELAPOR1	Premature ovarian insufficicency	Premature ovarian insufficiency	AD	No evidence
ELAVL2	Premature ovarian insufficicency	Premature ovarian insufficiency	AD	Not evaluated
EPAS1	Recurrent miscarriage	Recurrent miscarriage	AD	No evidence
ERAL1	Premature ovarian insufficicency	Perrault syndrome 6	AR	Limited	Yes
ERCC6	Premature ovarian insufficicency	Cockayne syndrome, type B	AR	Limited	Yes
ERCC6	Premature ovarian insufficicency	Premature ovarian failure 11	AD	Moderate	Yes
ESR1	Müllerian aplasia	Mayer-Rokitansky-Küster-Hauser syndrome	AD	Limited	Yes
ESR1	Polycystic ovarian syndrome	Polycystic ovaries	AR	Limited	Yes
ESR2	Ovarian dysgenesis	Ovarian dysgenesis 8	AD	Limited	Yes
EXO1	Premature ovarian insufficicency	Premature ovarian insufficiency	AD	Limited	Yes
F13A1	Recurrent miscarriage	Factor XIIIA deficiency	AR	Limited
F2	Recurrent miscarriage	Pregnancy loss, recurrent, susceptibility to, 2	AD	Limited
F5	Recurrent miscarriage	Pregnancy loss, recurrent, susceptibility to, 1	AD	No evidence
F8	Differences in sex development	46XY sex reversal	N/A	Not evaluated
FANCA	Premature ovarian insufficicency	Premature ovarian insufficiency	AD	Moderate	Yes
FANCG	Premature ovarian insufficicency	Premature ovarian insufficiency	AD	Limited	Yes
FANCL	Premature ovarian insufficicency	Premature ovarian insufficiency	AD	Limited	Yes
FANCM	Premature ovarian insufficicency	Premature ovarian failure 15	AR	Moderate	Yes
FBN3	Polycystic ovarian syndrome	Bardet-Biedl syndrome	AR	No evidence
FBXO11	Premature ovarian insufficicency	Intellectual developmental disorder with dysmorphic facies and behavioral abnormalities	N/A	Not evaluated
FBXO43	Oocyte/zygote/embryo maturation arrest	Oocyte/zygote/embryo maturation arrest 12	AR	Moderate	Yes
FEM1A	Polycystic ovarian syndrome	Polycystic ovarian syndrome	AD	No evidence
FER1L6	Premature ovarian insufficicency	Premature ovarian insufficiency	AD	Limited
FETUB	Premature ovarian insufficicency	Premature ovarian insufficiency	AD	Limited
FEZF1	Hypogonadotropic hypogonadism	Hypogonadotropic hypogonadism 22, with or without anosmia	AR	Limited	Yes
FGA	Recurrent miscarriage	Recurrent miscarriage	AD	No evidence
FGF8	Hypogonadotropic hypogonadism	Hypogonadotropic hypogonadism 6 with or without anosmia	AD	Moderate	Yes
FGFR1	Hypogonadotropic hypogonadism	Hypogonadotropic hypogonadism 2 with or without anosmia	AD	Strong	Yes
FGFR2	Premature ovarian insufficicency	Premature ovarian insufficiency	AD	Limited	Yes
FGFR2	Recurrent miscarriage	Recurrent miscarriage	AD	Limited	Yes
FGFR2	Differences in sex development	46XY sex reversal	AD	Limited	Yes
FH	Recurrent miscarriage	Leiomyomatosis and renal cell cancer	AD	Limited
FIGLA	Premature ovarian insufficicency	Premature ovarian failure 6	AD	Strong	Yes
FLT1	Recurrent miscarriage	Recurrent miscarriage	AD	Limited
FLT4	Ovarian hyperstimulation syndrome	Ovarian hyperstimulation syndrome	AD	No evidence
FMR1	Premature ovarian insufficicency	Premature ovarian failure 1	XL	Definitive	Yes
FOXD1	Recurrent miscarriage	Repeated implantation failure	AD	Limited
FOXL2	Premature ovarian insufficicency	Premature ovarian failure 3	AD	Strong	Yes
FOXL2	Premature ovarian insufficicency	Blepharophimosis, epicanthus inversus, and ptosis, type 1 and 2	AD/AR	Definitive	Yes
FOXO1A	Premature ovarian insufficicency	Premature ovarian insufficiency	AD	Limited
FOXO3A	Premature ovarian insufficicency	Premature ovarian insufficiency	AD	Moderate	Yes
FSHB	Hypogonadotropic hypogonadism	Hypogonadotropic hypogonadism 24 without anosmia	AR	Definitive	Yes
FSHR	Differences in sex development	46XY sex reversal	AD	Limited	Yes
FSHR	Ovarian dysgenesis	Ovarian dysgenesis 1	AR	Definitive	Yes
FSHR	Polycystic ovarian syndrome	Polycystic ovarian syndrome	AD	Limited	Yes
FSHR	Ovarian hyperstimulation syndrome	Ovarian hyperstimulation syndrome	AD	Limited	Yes
FST	Premature ovarian insufficicency	Premature ovarian insufficiency	AD	No evidence
FTHL17	Differences in sex development	46XY sex reversal	XL	No evidence
G6PC3	Premature ovarian insufficicency	Neutropenia, severe congenital 4, autosomal recessive	AR	Limited
GALT	Premature ovarian insufficicency	Galactosemia	AR	Moderate	Yes
GATA3	Polycystic ovarian syndrome	Hypoparathyroidism, sensorineural deafness, and renal dysplasia	AD	Limited
GATA4	Premature ovarian insufficicency	Premature ovarian insufficiency	AD	Limited	Yes
GATA4	Premature ovarian insufficicency	Premature ovarian insufficiency, hearing loss, and kidney failure	AR	Limited	Yes
GDF9	Polycystic ovarian syndrome	Polycystic ovarian syndrome	N/A	Not evaluated	Yes
GDF9	Premature ovarian insufficicency	Premature ovarian failure 14	AR	Definitive	Yes
GGPS1	Premature ovarian insufficicency	Muscular dystrophy, congenital hearing loss, and ovarian insufficiency syndrome	AR	Moderate	Yes
GHR	Premature ovarian insufficicency	Premature ovarian insufficiency	AD	Limited
GJA4	Premature ovarian insufficicency	Premature ovarian insufficiency	AD	Limited	Yes
GNAS	Hypogonadotropic hypogonadism	Pseudohypoparathyroidism Ia	AD	Limited	Yes
GNAS	Differences in sex development	Primordial uterus, undeveloped breast	AD	Limited	Yes
GNRH1	Hypogonadotropic hypogonadism	Hypogonadotropic hypogonadism 12 with or without anosmia	AR	Strong	Yes
GNRHR	Polycystic ovarian syndrome	Polycystic ovarian syndrome	AR	Limited	Yes
GNRHR	Hypogonadotropic hypogonadism	Hypogonadotropic hypogonadism 7 without anosmia	AR	Definitive	Yes
GPR3	Premature ovarian insufficicency	Premature ovarian insufficiency	AD	Limited
GREB1L	Müllerian aplasia	Renal hypodysplasia/ aplasia 3	AD	Moderate	Yes
GREM1	Premature ovarian insufficicency	Premature ovarian insufficiency	AD	Limited
GRIK2	idiopathic	Idiopathic infertility	AD	No evidence
H6PD	Adrenal dysfunction	Cortisone reductase deficiency 1	AR	Limited
HARS2	Premature ovarian insufficicency	Premature ovarian insufficiency	AR	Limited	Yes
HARS2	Premature ovarian insufficicency	Perrault syndrome 2	AR	Strong	Yes
HAX1	Premature ovarian insufficicency	Premature ovarian insufficiency and delayed puberty	AD/AR	Limited
HDX	Premature ovarian insufficicency	Premature ovarian insufficiency	XLD	Limited
HESX1	Hypogonadotropic hypogonadism	Pituitary hormone deficiency, combined, 5	AD/AR	Limited	Yes
HFE	Hypogonadotropic hypogonadism	Hemochromatosis	AR	Limited
HFE	Polycystic ovarian syndrome	Hemochromatosis	AR	Limited
HFM1	Premature ovarian insufficicency	Premature ovarian failure 9	AR	Strong	Yes
HHAT	Differences in sex development	Nivelon-Nivelon-Mabille syndrome	AR	Limited	Yes
HJV	Hypogonadotropic hypogonadism	Hemochromatosis, type 2A	AR	Moderate	Yes
HOXA10	Müllerian aplasia	Mullerian aplasia	AD	Limited
HROB	Premature ovarian insufficicency	Premature ovarian insufficiency	AR	Limited
HS6ST1	Hypogonadotropic hypogonadism	Hypogonadotropic hypogonadism 15 with or without anosmia	AD	Limited	Yes
HSD17B3	Differences in sex development	Pseudohermaphroditism, male, with gynecomastia	AR	Strong	Yes
HSD17B4	Premature ovarian insufficicency	D-bifunctional protein deficiency	AR	Limited	Yes
HSD17B4	Premature ovarian insufficicency	Perrault syndrome 1	AR	Moderate	Yes
HSD3B2	Adrenal dysfunction	Adrenal hyperplasia, congenital, due to 3-beta-hydroxysteroid dehydrogenase 2 deficiency	AR	Moderate	Yes
HSF2BP	Premature ovarian insufficicency	Premature ovarian failure 19	AR	Limited	Yes
IDO2	Recurrent miscarriage	Recurrent miscarriage	AD	No evidence
IGSF1	Hypogonadotropic hypogonadism	Hypogonadotropic hypogonadism	XL	Limited
IGSF10	Premature ovarian insufficicency	Premature ovarian insufficiency	AD/AR	Limited	Yes
IGSF10	Hypogonadotropic hypogonadism	Hypogonadotropic hypogonadism	AD	No evidence	Yes
IL17RD	Hypogonadotropic hypogonadism	Hypogonadotropic hypogonadism 18 with or without anosmia	AD/AR	Limited	Yes
INHA	Premature ovarian insufficicency	Premature ovarian insufficiency	AD/AR	Limited
INSL3	Premature ovarian insufficicency	Premature ovarian insufficiency	AD	Limited	Yes
INSR	Polycystic ovarian syndrome	Diabetes mellitus, insulin-resistant, with acanthosis nigricans	AD/AR	Moderate	Yes
IZUMO1R	Fertilization failure and polyspermy	Fertilization failure and polyspermy	AD/AR	Limited
JAK2	Premature ovarian insufficicency	Premature ovarian insufficiency	AD	Limited
KAL1	Hypogonadotropic hypogonadism	Hypogonadotropic hypogonadism 1 with or without anosmia	XLR	Moderate	Yes
KANS1L	Premature ovarian insufficicency	Premature ovarian insufficiency	AD	Limited
KHDC3L	Oocyte/zygote/embryo maturation arrest	Oocyte/zygote/embryo maturation arrest	AR	Limited	Yes
KHDC3L	Hydatidiform mole	Hydatidiform mole, recurrent, 2	AR	Strong	Yes
KHDRBS1	Premature ovarian insufficicency	Premature ovarian insufficiency	AD	Limited	Yes
KIF24	Premature ovarian insufficicency	Premature ovarian insufficiency	AD	No evidence
KISS1	Hypogonadotropic hypogonadism	?Hypogonadotropic hypogonadism 13 with or without anosmia	AR	Limited	Yes
KISS1R	Hypogonadotropic hypogonadism	Hypogonadotropic hypogonadism 8 with or without anosmia	AR	Definitive	Yes
KLB	Hypogonadotropic hypogonadism	Hypogonadotropic hypogonadism	AD	Limited	Yes
LAMC1	Premature ovarian insufficicency	Premature ovarian insufficiency	AD	No evidence
LARS2	Premature ovarian insufficicency	Perrault syndrome 4	AR	Strong	Yes
LATS1	Premature ovarian insufficicency	Premature ovarian insufficiency	AD	Limited
LEP	Hypogonadotropic hypogonadism	Obesity, morbid, due to leptin deficiency	AR	Moderate	Yes
LEPR	Premature ovarian insufficicency	Premature ovarian insufficiency	AD	No evidence	Yes
LEPR	Hypogonadotropic hypogonadism	Obesity, morbid, due to leptin receptor deficiency	AR	Strong	Yes
LHB	Endometriosis	Endometriosis	AD	Not evaluated	Yes
LHB	Polycystic ovarian syndrome	Polycystic ovarian syndrome	AD/AR	Not evaluated	Yes
LHB	Hypogonadotropic hypogonadism	Hypogonadotropic hypogonadism 23 with or without anosmia	AR	Limited	Yes
LHCGR	Oocyte/zygote/embryo maturation arrest	Oocyte/zygote/embryo maturation arrest	AR	Strong	Yes
LHCGR	Premature ovarian insufficicency	Luteinizing hormone resistance, female	AR	Moderate	Yes
LHCGR	Differences in sex development	Leydig cell hypoplasia with pseudohermaphroditism	AR	Strong
LHX1	Müllerian aplasia	Mayer–Rokitansky–Küster–Hauser syndrome	AD	Limited
LHX3	Hypogonadotropic hypogonadism	Combined Pituitary Hormone Deficiency 3	AR	Limited	Yes
LHX8	Premature ovarian insufficicency	Premature ovarian insufficiency	AD	Limited	Yes
LIF	idiopathic	Idiopathic infertility	AD	Not evaluated
LIFR	Recurrent miscarriage	Recurrent miscarriage	AD	Limited
LMNA	Polycystic ovarian syndrome	Polycystic ovarian syndrome with masculine body habitus, temporal balding, clitoromegaly and acanthosis nigricans	AD	No evidence	Yes
LMNA	Polycystic ovarian syndrome	Lipodystrophy, familial partial, type 2	AD	Moderate	Yes
LRPPRC	Premature ovarian insufficicency	Premature ovarian insufficiency	AR	No evidence
LRPPRC	Premature ovarian insufficicency	Mitochondrial complex IV deficiency, nuclear type 5, (French-Canadian)	N/A	Not evaluated
MACF1	Premature ovarian insufficicency	Premature ovarian insufficiency	AD	Limited
MAMLD1	Differences in sex development	46,XX Difference in Sex Development	N/A	Not evaluated	Yes
MAP3K1	Differences in sex development	46XY sex reversal 6	AD	Limited	Yes
MARF1	Premature ovarian insufficicency	Premature ovarian insufficiency	AR	No evidence
MATR3	Endometriosis	Amyotrophic lateral sclerosis and immune-mediated disorders	N/A	Not evaluated
MC2R	idiopathic	Idiopathic infertility	N/A	Not evaluated
MCM8	Premature ovarian insufficicency	Premature ovarian insufficiency, growth retardation, pilomatricomas	AR	Limited	Yes
MCM8	Premature ovarian insufficicency	Premature ovarian failure 10	AR	Definitive	Yes
MCM9	Premature ovarian insufficicency	Hereditary mixed polyposis and colorectal cancer in addition to premature ovarian insufficiency	AR	Limited	Yes
MCM9	Hypogonadotropic hypogonadism	Hypogonadotropic hypogonadism	AR	Limited	Yes
MCM9	Ovarian dysgenesis	Ovarian dysgenesis 4	AR	Definitive	Yes
MCTP2	Premature ovarian insufficicency	Premature ovarian insufficiency	AD	No evidence
MEI1	Oocyte/zygote/embryo maturation arrest	Oocyte/zygote/embryo maturation arrest	AR	Moderate
MEI1	Hydatidiform mole	Hydatidiform mole, recurrent, 3	AR	Moderate
MEIOB	Premature ovarian insufficicency	Premature ovarian insufficiency	AR	Limited	Yes
MGLL	Premature ovarian insufficicency	Prematureovarian insufficiency	AD	No evidence
MLH1	Premature ovarian insufficicency	Premature ovarian insufficiency	AD	Limited
MND1	Premature ovarian insufficicency	Premature ovarian insufficiency	AR	Limited
MOV10	Premature ovarian insufficicency	Premature ovarian insufficiency	AD	Limited
MRE11	Premature ovarian insufficicency	Ataxia-telangiectasia-like disorder 1	AR	Limited
MRPS22	Ovarian dysgenesis	Ovarian dysgenesis 7	AR	Limited	Yes
MSH2	Premature ovarian insufficicency	Premature ovarian insufficiency	AR	Limited
MSH4	Premature ovarian insufficicency	Premature ovarian failure 20	AR	Moderate	Yes
MSH5	Premature ovarian insufficicency	Premature ovarian failure 13	AR	Moderate	Yes
MSH6	Premature ovarian insufficicency	Premature ovarian insufficiency	AD	No evidence
MTHFR	Premature ovarian insufficicency	Premature ovarian insufficiency	AD	No evidence
MYH8	Endometriosis	Endometriosis	AD	No evidence
MYRF	Differences in sex development	46XY sex reversal	AD	Limited	Yes
MYRF	Differences in sex development	46, XX difference in sex development	AD	Limited	Yes
NANOS1	Premature ovarian insufficicency	Premature ovarian insufficiency	AD	Limited
NANOS2	Premature ovarian insufficicency	Premature ovarian insufficiency	AD	No evidence
NANOS3	Premature ovarian insufficicency	Premature ovarian insufficiency	AD/AR	Limited	Yes
NBN	Premature ovarian insufficicency	Premature ovarian insufficiency	AR	Limited	Yes
NBN	Premature ovarian insufficicency	Nijmegen breakage syndrome	AR	Limited	Yes
NCOA1	Recurrent miscarriage	Recurrent miscarriage	AD	Limited
NDNF	Hypogonadotropic hypogonadism	Hypogonadotropic hypogonadism 25 with anosmia	AD	Limited	Yes
NECL2	Hypogonadotropic hypogonadism	Hypogonadotropic hypogonadism	AD	Limited
NEUROG3	Hypogonadotropic hypogonadism	Diarrhea 4, malabsorptive, congenital	AR	No evidence
NHEJ1	Premature ovarian insufficicency	Premature ovarian insufficiency	AD	Limited
NLRP11	Premature ovarian insufficicency	Premature ovarian insufficiency	AD	No evidence
NLRP2	Oocyte/zygote/embryo maturation arrest	Oocyte/zygote/embryo maturation arrest 18	AR	Moderate	Yes
NLRP5	Oocyte/zygote/embryo maturation arrest	Oocyte/zygote/embryo maturation arrest 19	AR	Moderate	Yes
NLRP7	Hydatidiform mole	Hydatidiform mole, recurrent, 1	AR	Strong	Yes
NOBOX	Premature ovarian insufficicency	Premature ovarian failure 5	AD	Definitive	Yes
NOG	Premature ovarian insufficicency	Symphalangism, proximal, 1A	AD	Limited	Yes
NOTCH2	Premature ovarian insufficicency	Premature ovarian insufficiency	AD/AR	Limited	Yes
NR0B1	Hypogonadotropic hypogonadism	Hypogonadotropic hypogonadism	XL	Limited	Yes
NR0B1	Differences in sex development	46XY sex reversal 2, dosage-sensitive	XL	Limited	Yes
NR3C1	Reduced fertility	Glucocorticoid resistance	AD	Limited	Yes
NR5A1	Premature ovarian insufficicency	Premature ovarian failure 7	AD	Definitive	Yes
NR5A1	Differences in sex development	46XY sex reversal 3	AD	Definitive	Yes
NR5A1	Premature ovarian insufficicency	46, XX sex reversal 4	AD	Moderate	Yes
NR5A1	Hypogonadotropic hypogonadism	Hypogonadotropic hypogonadism	AD	No evidence	Yes
NRP1	Hypogonadotropic hypogonadism	Hypogonadotropic hypogonadism with or without anosmia and impaired hearing	AD	No evidence
NRP2	Hypogonadotropic hypogonadism	Hypogonadotropic hypogonadism	AD	No evidence
NSMF	Hypogonadotropic hypogonadism	Hypogonadotropic hypogonadism 9 with or without anosmia	AD	Limited	Yes
NTRK1	Premature ovarian insufficicency	Premature ovarian insufficiency	AD	Limited
NTRK3	Premature ovarian insufficicency	Premature ovarian insufficiency	AD	No evidence
NUP107	Ovarian dysgenesis	Ovarian dysgenesis 6	AR	Moderate	Yes
ODAD3	reduced fertility	Ciliary dyskinesia, primary, 30	AD	Limited
OPA1	Polycystic ovarian syndrome	Optic atrophy 1	AD	Limited
OXTR	Differences in sex development	Mayer–Rokitansky–Küster–Hauser syndrome	AD/AR	No evidence
PABPC1L	Oocyte/zygote/embryo maturation arrest	Oocyte/zygote/embryo maturation arrest	AR	Limited
PADI6	Oocyte/zygote/embryo maturation arrest	Oocyte/zygote/embryo maturation arrest 16	AR	Definitive	Yes
PADI6	Premature ovarian insufficicency	Premature ovarian insufficiency	AR	Limited	Yes
PALM2	Hypogonadotropic hypogonadism	Hypogonadotropic hypogonadism	AD	No evidence
PANX1	Premature ovarian insufficicency	Premature ovarian insufficiency, multisystem dysfunction, intellectual disability, sensorineural hearing loss, and skeletal defects	AR	No evidence	Yes
PANX1	Oocyte/zygote/embryo maturation arrest	Oocyte/zygote/embryo maturation arrest 7	AD	Moderate	Yes
PATL2	Premature ovarian insufficicency	Premature ovarian insufficiency	AD	Limited	Yes
PATL2	Oocyte/zygote/embryo maturation arrest	Oocyte/zygote/embryo maturation arrest 4	AR	Definitive	Yes
PAX1	Premature ovarian insufficicency	Klippel–Feil syndrome	AD	Not evaluated
PAX6	Hypogonadotropic hypogonadism	Aniridia	AD	Limited	Yes
PCCB	Premature ovarian insufficicency	Propionicacidemia	AR	Limited
PCSK1	Hypogonadotropic hypogonadism	Endocrinopathy due to proprotein convertase 1/3 deficiency	AR	Limited	Yes
PDE3A	Premature ovarian insufficicency	Premature ovarian insufficiency	AD	Limited
PEX10	Premature ovarian insufficicency	Peroxisome biogenesis disorder 6A (Zellweger)	AR	No evidence
PEX6	Premature ovarian insufficicency	Perrault syndrome	AR	Limited	Yes
PGRMC1	Premature ovarian insufficicency	Premature ovarian insufficiency	AD	Limited	Yes
PHF6	Reduced fertility	Borjeson-Forssman-Lehmann syndrome	XLR	No evidence
PIF1	Recurrent miscarriage	Recurrent miscarriage	AR	Limited
PLK1	Recurrent miscarriage	Recurrent miscarriage	AR	No evidence
PLXNA1	Hypogonadotropic hypogonadism	Hypogonadotropic hypogonadism with or without anosmia	AD	Limited
PMM2	Premature ovarian insufficicency	Premature ovarian insufficiency	AD/AR	Limited	Yes
PMM2	Premature ovarian insufficicency	Congenital disorder of glycosylation, type Ia	AR	Moderate	Yes
PNPLA6	Hypogonadotropic hypogonadism	Boucher-Neuhauser syndrome	AR	Strong	Yes
POF1B	Premature ovarian insufficicency	Premature ovarian failure 2B	XL	Moderate	Yes
POLG	Premature ovarian insufficicency	Premature ovarian insufficiency	AD/AR	Limited	Yes
POLG	Premature ovarian insufficicency	Progressive external ophthalmoplegia, autosomal dominant 1	AD	Limited	Yes
POLG2	Premature ovarian insufficicency	?Mitochondrial DNA depletion syndrome 16B (neuroophthalmic type)	AR	No evidence
POLR2C	Premature ovarian insufficicency	Premature ovarian insufficiency	AD	Limited	Yes
POLR3A	Hypogonadotropic hypogonadism	Leukodystrophy, hypomyelinating, 7, with or without oligodontia and/or Hypogonadotropic hypogonadism	AR	Moderate
POLR3A	Hypogonadotropic hypogonadism	Wiedemann-Rautenstrauch syndrome	AR	Limited
POLR3B	Hypogonadotropic hypogonadism	Leukodystrophy, hypomyelinating, 8, with or without oligodontia and/or Hypogonadotropic hypogonadism	AR	Limited	Yes
POLR3B	Hypogonadotropic hypogonadism	Hypogonadotropic hypogonadism with or without anosmia	AR	Limited	Yes
POLR3H	Premature ovarian insufficicency	Premature ovarian insufficiency	AR	Limited	Yes
POR	Premature ovarian insufficicency	Premature ovarian insufficiency	AR	Moderate	Yes
POR	Differences in sex development	Antley-Bixler syndrome with genital anomalies and disordered steroidogenesis	AR	Moderate	Yes
POU5F1	Premature ovarian insufficicency	Premature ovarian insufficiency	N/A	Not evaluated	Yes
PPARG	Polycystic ovarian syndrome	Lipodystrophy, familial partial, type 3	AD	Limited
PPP2R3C	Differences in sex development	Gonadal dysgenesis, dysmorphic facies, retinal dystrophy, and myopathy	AR	Limited	Yes
PRDM1	Premature ovarian insufficicency	Premature ovarian insufficiency	AD	Limited	Yes
PRDM9	Premature ovarian insufficicency	Premature ovarian insufficiency	AD	Limited	Yes
PREPL	Premature ovarian insufficicency	Myasthenic syndrome, congenital, 22	AR	Limited	Yes
PRL	Premature ovarian insufficicency	Alactogenesis	AD	Limited
PRLR	Hypogonadotropic hypogonadism	Hyperprolactinemia	AD/AR	Limited
PROK2	Hypogonadotropic hypogonadism	Hypogonadotropic hypogonadism 4 with or without anosmia	AD	Strong	Yes
PROKR2	Hypogonadotropic hypogonadism	Hypogonadotropic hypogonadism 3 with or without anosmia	AD	Definitive	Yes
PROP1	Hypogonadotropic hypogonadism	Pituitary hormone deficiency, combined, 2	AR	Definitive	Yes
PSMC3IP	Ovarian dysgenesis	Ovarian dysgenesis 3	AR	Definitive	Yes
PTCH1	Premature ovarian insufficicency	Premature ovarian insufficiency	AD	No evidence	Yes
PTX3	Premature ovarian insufficicency	Premature ovarian insufficiency	AD	Limited
RAD51	Premature ovarian insufficicency	Premature ovarian insufficiency	AD	Limited
RAD54L	Premature ovarian insufficicency	Premature ovarian insufficiency	N/A	Not evaluated
RBM8A	Müllerian aplasia	Mayer–Rokitansky–Küster–Hauser syndrome	AD	Limited
RCBTB1	Premature ovarian insufficicency	Retinal dystrophy with or without extraocular anomalies	AR	Limited	Yes
REC114	Oocyte/zygote/embryo maturation arrest	Oocyte/zygote/embryo maturation arrest 10	AR	Limited
REC114	Hydatidiform mole	Recurrent hydaditiform mole	AR	Limited
REC8	Premature ovarian insufficicency	Premature ovarian insufficiency	AD/AR	Moderate	Yes
RET	Premature ovarian insufficicency	Medullary thyroid carcinoma; Multiple endocrine neoplasia IIA; Multiple endocrine neoplasia IIB; Pheochromocytoma; {Hirschsprung disease, protection against}; {Hirschsprung disease, susceptibility to, 1}	AD	No evidence
REXO4	Recurrent miscarriage	Recurrent miscarriage	AR	No evidence
RICTOR	Premature ovarian insufficicency	Premature ovarian insufficiency	AD	Limited
RIN2	Premature ovarian insufficicency	MACS syndrome	AR	Limited
RM1	Premature ovarian insufficicency	Premature ovarian insufficiency	AD	Limited
RMND1	Premature ovarian insufficicency	Combined oxidative phosphorylation deficiency 11	AR	Limited
RNF216	Hypogonadotropic hypogonadism	Cerebellar ataxia and Hypogonadotropic hypogonadism	AR	Moderate	Yes
RPL10	Premature ovarian insufficicency	Premature ovarian insufficiency	XL	No evidence	Yes
RSPO1	Differences in sex development	Palmoplantar hyperkeratosis and true hermaphroditism	AR	Limited	Yes
RSPO2	Premature ovarian insufficicency	Premature ovarian insufficiency	AR	Limited
RYR3	Ovarian dysgenesis	Ovarian dysgenesis	AD	Limited
SALL4	Premature ovarian insufficicency	Premature ovarian insufficiency	AD	Limited
SEBOX	Premature ovarian insufficicency	Premature ovarian insufficiency	AD	Limited
SEMA3A	Hypogonadotropic hypogonadism	{Hypogonadotropic hypogonadism 16 with or without anosmia}	AD	Limited	Yes
SEMA3F	Hypogonadotropic hypogonadism	Hypogonadotropic hypogonadism	AD	Limited	Yes
SEMA6D	Premature ovarian insufficicency	Premature ovarian insufficiency	AD	Limited
SEMA7A	Hypogonadotropic hypogonadism	Hypogonadotropic hypogonadism with or without anosmia	AD	Limited
SETX	Premature ovarian insufficicency	Spinocerebellar ataxia, autosomal recessive, with axonal neuropathy 2	AR	Moderate	Yes
SGO2	Premature ovarian insufficicency	Perrault syndrome	AR	Limited	Yes
SH2B1	Premature ovarian insufficicency	Premature ovarian insufficiency	AD	Limited
SH3GL3	Premature ovarian insufficicency	Premature ovarian insufficiency	AD	No evidence
SHOX	Müllerian aplasia	Mayer–Rokitansky–Küster–Hauser syndrome	AD	Limited
SIRT6	Premature ovarian insufficicency	Premature ovarian insufficiency	AD	Limited
SLC29A3	Premature ovarian insufficicency	Histiocytosis-lymphadenopathy plus syndrome	AR	Moderate	Yes
SLC5A5	Premature ovarian insufficicency	Premature ovarian insufficiency	AD	No evidence
SMCHD1	Hypogonadotropic hypogonadism	Combined pituitary hormone deficiency (CPHD)	AD	Limited
SOHLH1	Ovarian dysgenesis	Ovarian dysgenesis 5	AR	Strong	Yes
SOHLH2	Premature ovarian insufficicency	Premature ovarian insufficiency	AD	Limited	Yes
SOX10	Hypogonadotropic hypogonadism	Waardenburg syndrome, type 4C	AD	Strong	Yes
SOX2	Hypogonadotropic hypogonadism	Optic nerve hypoplasia and abnormalities of the central nervous system	AD	Strong	Yes
SOX5	Ovarian dysgenesis	Lamb-Shaffer syndrome	AD	Limited
SOX8	Premature ovarian insufficicency	Premature ovarian insufficiency	AD	Limited
SOX8	Differences in sex development	46,XY sex reversal	AD	Limited
SOX9	Differences in sex development	46XX sex reversal 2; Campomelic dysplasia with autosomal sex reversal	AD	Limited	Yes
SOX9	Differences in sex development	Campomelic dysplasia with autosomal sex reversal	AD	Moderate	Yes
SPIDR	Ovarian dysgenesis	Ovarian dysgenesis 9	AR	Limited	Yes
SPRY4	Hypogonadotropic hypogonadism	Hypogonadotropic hypogonadism 17 with or without anosmia	AD	Limited	Yes
SRA1	Hypogonadotropic hypogonadism	Hypogonadotropic hypogonadism	AR	Limited
SRD5A2	Differences in sex development	Pseudovaginal perineoscrotal hypospadias	AR	Strong	Yes
SRY	Differences in sex development	46XY sex reversal 1	YL	Definitive	Yes
STAG3	Premature ovarian insufficicency	Premature ovarian failure 8	AR	Definitive	Yes
STAR	Differences in sex development	Syndactyly with renal and anogenital malformations (STAR syndrome)	AR	Strong	Yes
STARD8	Differences in sex development	46, XY difference in sex development	XL	No evidence
STARD9	Premature ovarian insufficicency	Premature ovarian insufficiency	AD	Limited
STUB1	Hypogonadotropic hypogonadism	Spinocerebellar ataxia, autosomal recessive 16	AR	Moderate	Yes
SYCE1	Premature ovarian insufficicency	Premature ovarian failure 12	AR	Moderate	Yes
SYCP2L	Premature ovarian insufficicency	Premature ovarian insufficiency	AR	Limited	Yes
SYCP3	Recurrent miscarriage	Pregnancy loss, recurrent, 4	AD	Limited
TAC3	Hypogonadotropic hypogonadism	Hypogonadotropic hypogonadism 10 with or without anosmia	AR	Moderate	Yes
TACR3	Hypogonadotropic hypogonadism	Hypogonadotropic hypogonadism 11 with or without anosmia	AR	Definitive	Yes
TBPL2	Premature ovarian insufficicency	Premature ovarian insufficiency	AR	Limited
TBPL2	Oocyte/zygote/embryo maturation arrest	Oocyte/zygote/embryo maturation arrest	AR	Limited
TBX6	Müllerian aplasia	Mayer–Rokitansky–Küster–Hauser syndrome	AD/AR	Moderate	Yes
TFAM	Premature ovarian insufficicency	?Mitochondrial DNA depletion syndrome 15 (hepatocerebral type)	AR	Limited	Yes
TG	Premature ovarian insufficicency	Thyroid dyshormonogenesis 3	AD/AR	Limited
TGFB1	Hypogonadotropic hypogonadism	Camurati-Engelmann disease	AD	Limited
TGFBR3	Premature ovarian insufficicency	Premature ovarian insufficiency	AD	Limited
THBD	Recurrent miscarriage	Thrombophilia 12 due to thrombomodulin defect	AD/AR	Limited
THRB	Hypogonadotropic hypogonadism	Thyroid hormone resistance	AD	Limited
TINF2	idiopathic	Dyskeratosis congenita	AD	Limited
TLE6	Oocyte/zygote/embryo maturation arrest	Oocyte/zygote/embryo maturation arrest 15	AR	Definitive	Yes
TMEM2	Müllerian aplasia	Müllerian aplasia	AD	No evidence
TOP6BL	Hydatidiform mole	Hydatidiform mole, recurrent, 4	AR	Limited
TOP6BL	idiopathic	Idiopathic infertility	AR	Limited
TOPAZ1	Premature ovarian insufficicency	Premature ovarian insufficiency	AR	No evidence
TP53	Ovarian hyperstimulation syndrome	Ovarian hyperstimulation syndrome	AD	Limited
TP63	Premature ovarian insufficicency	Premature ovarian insufficiency	AD	Limited	Yes
TP63	Müllerian aplasia	Limb-mammary syndrome	AD	Limited	Yes
TP63	Differences in sex development	Müllerian duct anomalies	AD	Limited	Yes
TRIM37	Premature ovarian insufficicency	Mulibrey nanism	AR	Moderate	Yes
TRIP13	Oocyte/zygote/embryo maturation arrest	Oocyte/zygote/embryo maturation arrest 9	AR	Limited
TRO	Recurrent miscarriage	Recurrent miscarriage	XL	Limited
TSC1	Premature ovarian insufficicency	Premature ovarian insufficiency	AD	Limited
TSPAN12	idiopathic	Idiopathic infertility	AD	Limited
TSPYL1	Differences in sex development	Sudden infant death with dysgenesis of the testes syndrome	AR	No evidence	Yes
TTDN1	Premature ovarian insufficicency	Premature ovarian insufficiency, short stature, and osteoporosis	AR	Limited
TTI2	Premature ovarian insufficicency	Intellectual developmental disorder, autosomal recessive 39	AR	No evidence
TUBB3	Hypogonadotropic hypogonadism	Fibrosis of extraocular muscles, congenital, 3A	AD	Moderate	Yes
TUBB8	Oocyte/zygote/embryo maturation arrest	Oocyte/zygote/embryo maturation arrest 2	AD/AR	Definitive	Yes
TWNK	Premature ovarian insufficicency	Perrault syndrome 5	AR	Moderate	Yes
UBR2	Premature ovarian insufficicency	Premature ovarian insufficiency	AD	Limited	Yes
UGT2B28	Premature ovarian insufficicency	Premature ovarian insufficiency	AD	Limited
UMODL1	Premature ovarian insufficicency	Premature ovarian insufficiency	AD	No evidence
VARS2	Hypogonadotropic hypogonadism	Combined oxidative phosphorylation deficiency 20	AR	Limited
WDR11	Hypogonadotropic hypogonadism	Hypogonadotropic hypogonadism 14 with or without anosmia	AD	Limited	Yes
WEE2	Oocyte/zygote/embryo maturation arrest	Oocyte/zygote/embryo maturation arrest 5	AR	Definitive	Yes
WFS1	Premature ovarian insufficicency	Wolfram-like syndrome, autosomal dominant	AD	Limited
WNT4	Premature ovarian insufficicency	Premature ovarian insufficiency	N/A	Not evaluated	Yes
WNT4	Müllerian aplasia	Mullerian aplasia and hyperandrogenism	AD	Moderate	Yes
WNT6	Recurrent miscarriage	Recurrent miscarriage	N/A	Not evaluated
WNT9B	Müllerian aplasia	Mayer–Rokitansky–Küster–Hauser syndrome	AD	Limited
WT1	Premature ovarian insufficicency	Premature ovarian insufficiency	AD	Limited	Yes
WT1	Differences in sex development	Frasier syndrome, Denys-Drash syndrome	AD	Definitive	Yes
WWOX	Differences in sex development	46, XY difference in sex development	N/A	Not evaluated
XRCC2	Premature ovarian insufficicency	?Premature ovarian failure 17	AR	Limited	Yes
XRCC4	Premature ovarian insufficicency	Short stature, microcephaly, and endocrine dysfunction	AR	No evidence	Yes
ZFP36L2	Oocyte/zygote/embryo maturation arrest	Oocyte/zygote/embryo maturation arrest 13	AR	Limited
ZFPM2	Differences in sex development	46XY sex reversal 9	AD	Limited	Yes
ZP1	Oocyte/zygote/embryo maturation arrest	Oocyte/zygote/embryo maturation arrest 1	AR	Definitive	Yes
ZP2	Oocyte/zygote/embryo maturation arrest	Oocyte/zygote/embryo maturation arrest 6	AR	Definitive	Yes
ZP3	Oocyte/zygote/embryo maturation arrest	Oocyte/zygote/embryo maturation arrest 3	AD	Strong	Yes
ZP4	Oocyte/zygote/embryo maturation arrest	Oocyte/zygote/embryo maturation arrest	AD	Limited
ZP4	Endometriosis	Endometriosis	N/A	Not evaluated
ZP4	Polycystic ovarian syndrome	Polycystic ovarian syndrome	N/A	Not evaluated

## Sheet: S5
Supplementary Table S5. Variant pre-filtering criteria after annotation with Ensembl Variant Effect Predictor (v111)
VEP annotations	Inclusion and exclusion criteria
MAX_AF	Exclude >0.01
BIOTYPE	Include "protein_coding"
Canonical	Include "yes"
INTRON	Include "-"
EXON	Exclude "-"
Consequence	Include when at least one of the following is present: "frameshift_variant", "stop_gained", "stop_lost", "start_lost", "splice_region_variant", "splice_acceptor", "splice_donor" Exclude "inframe_deletion", "inframe_duplication", "inframe_insertion" (all variants including any such consequence)
IMPACT	Exclude "LOW"
SIFT	Exclude "tolerated"*
POLYPHEN	Exclude "benign"*
CADD_PHRED (all respective columns)	Exclude <10
CLINSIG	Exclude benign and likely benign (if combined with other classifications then retain the variant)
ClinVar_CLNSIG	Exclude benign and likely benign (if combined with other classifications then retain the variant)
*Excluded only variants where both SIFT and POLYPHEN criteria were met.

## Sheet: S6
Supplementary Table S6. Primers and PCR conditions for variant validation using Sanger sequencing.
Variant		cDNA change	Primers (5'-3')
Gene	Genomic change (hg38)	protein change	Forward	Reverse	Annealing temp (°C)	Product size
NR5A1	chr9_124493038_C/T	c.982G>A p.Gly328Arg	AGGGCTGATAATTAGGGTGC	AGACCTCTGTTGCACTTTGA	TD 61,4 - 51,4	417
TP63	chr3_189738739_C/G	c.289C>G p.Arg97Gly	AGCACACTGGAGACCCTTAG	TGGGGTTGACATGAGGAACA	TD 63,4 - 53,4	723
NR2F2	chr15_96334553_T/C	c.920T>C p.Val307Ala	ATGGGTATCGAGAACATTTGCG	TCCCACTTTAAGTTGCACTCAA	53.4	487
EXO1	chr1_241850561_C/-	c.136del p.(Leu46*)	GAAGCTTCAGAACCCATCCATG	GGAGTCAGAAATCATCACGGAT	TD 67,1 - 57,1	736
TBX6	chr16_30088841_T/A	TBX6:c.622-2A>T	TGAACAACTCCCACCTCTTACA	TGTGTCTTTCCATCGTGTCAAG	65.1	467

## Sheet: S7
Supplementary Table S7. Pairwise analysis of kinship in patients carrying the same genetic variant
ID1	ID2	Genetic variant	k0	k1	niter	kinship
P1	P2	TP63 p.Arg97Gly	0.50617137	0.05780452	1000	0.23246318
P6	A1	NR2F2 p.Val307Ala	0.98427077	0.00070132	1000	0.00768929
P7	P8	15q25.2 del	1	0	738	0
P10	P11	1q21.1 del	1	0	450	0

## Sheet: S8
Supplementary Table S8. Variant information, in silico predictions of monogenic variants
Case Noa	Gene	Inheritance mode	Genomic change (hg38)	Consequence	cDNA change	protein change	rs code	Zygosity	gnomAD exomes MAF (overall)	gnomAD MAF (NFE)	CADD scoreb	SpliceAI Delta score	REVEL	SIFT	PolyPhen	NCBI ClinVar database	Franklin	ACMG (By Franklin; Date: 6.08.2025)	Varsome	ACMG (By Varsome; Date 6.08.2025)
P1/P2	TP63	AD	chr3_189738739_C/G	missense_variant	c.289C>G	p.Arg97Gly	-	HET	-	-	25.0	-	0.630	deleterious_low_confidence(0.01)	-	n.a	VUS	PM2 (Moderate), PM5 (supporting), PP2 (Supporting)	LP	PM2 (Supporting), PM5 (Strong), PM1 (Moderate)
P3	NR5A1	AD	chr9_124493038_C/T	missense_variant	c.982G>A	p.Gly328Arg	rs1832340912	HET	0.0000006907	0.000001702	29.8	-	0.96	deleterious(0.01)	-	P	P	PP3 (Strong), PM2 (Moderate), PM5 (Moderate), PP2 (Supporting), PP5 (Supporting)	LP	PP3 (Supporting), PM1 (Moderate), PM2 (Supporting), PM5 (Moderate), PP5 (Supporting)
P4/A1	TBX6	AD/AR	chr16_30088841_T/A	splice_acceptor_variant	c.622-2A>T	-	rs780739101	HET	0.00002122	0.0000008478	34	1	-	-	-	n.a	LP	PVS1 (Strong), PM2 (Moderate)	LP	PVS1 (Very Strong), PM2 (Supporting)
P5	EXO1	AD	chr1_241850561_C/-	frameshift_variant	c.136del	p.Leu46*	rs750915959	HET	0.000003421	0.000005932	33	-	-	-	-	LP	P	PVS1 (very strong), PS4 (Moderate), PM2 (Moderate)	P	PVS1 (Very Strong), PM2 (Supporting), PP5 (supporting)
P6/A1	NR2F2	AD	chr15_96334553_T/C	missense_variant	c.920T>C	p.Val307Ala	-	HET	0.0000006846	0.0000008476	32	-	0.97	deleterious_low_confidence(0.02)	probably_damaging(0.959)	n.a	LP	PP3 (Strong), PM2 (Moderate), PP2 (Supporting)	VUS	PM1 (Supporting), PM2 (supporting), PP3 (supporting)

## Sheet: S9
Supplementary Table S9. Variant interpretatation based on reccomendations by the American College of Medical Genetics and Genomics (ACMG) and the updated recommendations for variant reinterpretation from the ClinGen Sequence Variant Interpretation (SVI) Working Group
Case Noa	Gene	Genomic change (hg38)	Consequence	cDNA change (franklinist)	protein change	BA1	BA1 Explanation	PVS1	PVS1 explanation	PS1	PS1 explanation	PS2/PM6	PS2/PM6 explanation	PS3/BS3	PS3/BS3 explanation (STEP1) For MONDO: https://monarchinitiative.org/ For GO: https://amigo.geneontology.org/	Additional information about the definition of disease mechanism and disease in addition to MONDO	PS3/BS3 explanation (STEP2)	Animal model (MGI database)	PS3/BS3 explanation (STEP3)	PS3/BS3 explanation (STEP4)	PS4	PS4 explanation	PM1	PM2	PM2 explanation	PM3	PM4	PM5	PM5 explanation	PP1/BS4	PP1/BS4 explanation	PP4	PP4 explanation	Combined PP1/PP4 (2025)	PP2	PP2 explanation	PP3/BP4	PP3/BP4 explanantion	PP5/BP6 (2015)	PP5/BP6 (2025)	Final assesment explanation (2025)	Bayesian reinterpretation of the ACMG/AMP framework that the ClinGen Sequence Variant Interpretation (SVI) Working Group (https://clinicalgenome.org/working-groups/sequence-variant-interpretation/)	Final assesment (2025) (https://clinicalgenome.org/working-groups/sequence-variant-interpretation/)	Explanation for Final assesment according to ACMG 2015	Final assesment (2015)
P1	TP63	chr3_189738739_C/G	missense_variant	c.289C>G	p.Arg97Gly	not applied	Not reported in gnomAD browser (v4.1.0)	not applied	missense variant	not applied	Same amino acid change has not been previously reported as pathogenic	not applied	Father is a carrier of the variant	not applied	1. Gene name: TP63 2. Associated disease (MONDO): ectrodactyly, ectodermal dysplasia, and cleft lip-palate syndrome (MONDO:0011428) 3. Mode of inheritance (MONDO): Autosomal dominant 4. Molecular mechanism of disease pathogenesis: mutations in will lead to p63 protein to remain persistently active, disrupting normal cellular processes and accelerating the depletion of the ovarian reserve 5. Biolo…	OMIM database: Autosomal dominant inhertiance for ADULT syndrome, Ectrodactyly, ectodermal dysplasia, and cleft lip/palate syndrome, Hay-Wells syndrome, Limb-mammary syndrome, Rapp-Hodgkin syndrome, Split-hand/foot malformation, premature ovarian insufficiency Genomic England Panel App: monoallelic for premature ovarian insufficiency (grey-no list), other syndromes also monoallelic with different…	There is no functional evidence available for the TP63 variant p.Arg97Gly. However, R97P substitution disrupts TP63 dimerization, causing an open active tetramer conformation. Luciferase reporter assays revealed a significant increase in transcriptional activity with the R97P mutant compared to wildtype TP63 (PMID: 35801529)	Homozygous models showing abnrmal reproductive phenotype, heterozygous with varianble genital abnormalities	not applied, STEP2 not applicable	not applied, STEP2 not applicable	not applied	no case-control studies	not applied	PM2_Moderate (2015) /PM2_supporting (2025)	Extremely low frequency in gnomAD population databases	not applied	not applied	PM5_Moderate (2015 and 2025)	In ClinVar database, variant chr3:189738740:G>C (TP63 p. p.Arg97Pro ) marked as pathogenic for premature ovarian insufficiency	PP1_supporting (2015 and 2025)	3 individuals with co-segregation (3 sisters)	PP4_supporting (2015 and 2025)	Moderate specificity (caused by multiple genes, but feature is characteristic for this gene)	PP1/PP4_Supporting	PP2_Supporting (2015 and 2025)	Three times more pathogenic variants than benign variant for curated missense variants in this gene	not applied	REVEL=0.63 (used for the assesment). REVEL=0.64 is considered supporting	not applied	Discontinued according to The Clinical Genome Resource (ClinGen) Sequence Variant Interpretation (SVI) Working Group	1 × Moderate (PM5) = +2 3 × Supporting (PM2, PP4/PP1 combined, PP2) = +1 +1 +1 = +3	5 points	Variant of unknown significance	2 × Moderate (PM2, PM5) 3 × Supporting (PP1, PP2, PP4)	Likely pathogenic
P2	TP63	chr3_189738739_C/G	missense_variant	c.289C>G	p.Arg97Gly	not applied	Not reported in gnomAD browser (v4.1.0)	not applied	missense variant	not applied	Same amino acid change has not been previously reported as pathogenic	not applied	Father is a carrier of the variant		1. Gene name: TP63 2. Associated disease (MONDO): ectrodactyly, ectodermal dysplasia, and cleft lip-palate syndrome (MONDO:0011428) 3. Mode of inheritance (MONDO): Autosomal dominant 4. Molecular mechanism of disease pathogenesis: mutations in will lead to p63 protein to remain persistently active, disrupting normal cellular processes and accelerating the depletion of the ovarian reserve 5. Biolo…	OMIM database: Autosomal dominant inhertiance for ADULT syndrome, Ectrodactyly, ectodermal dysplasia, and cleft lip/palate syndrome, Hay-Wells syndrome, Limb-mammary syndrome, Rapp-Hodgkin syndrome, Split-hand/foot malformation, premature ovarian insufficiency Genomic England Panel App: monoallelic for premature ovarian insufficiency (grey-no list), other syndromes also monoallelic with different…	There is no functional evidence available for the TP63 variant p.Arg97Gly. However, R97P substitution disrupts TP63 dimerization, causing an open active tetramer conformation. Luciferase reporter assays revealed a significant increase in transcriptional activity with the R97P mutant compared to wildtype TP63 (PMID: 35801529)	Homozygous models showing abnrmal reproductive phenotype, heterozygous with varianble genital abnormalities	not applied, STEP2 not applicable	not applied, STEP2 not applicable	not applied	no case-control studies	not applied	PM2_Moderate (2015) /PM2_supporting (2025)	Extremely low frequency in gnomAD population databases	not applied	not applied	PM5_Moderate (2015 and 2025)	In ClinVar database, variant chr3:189738740:G>C (TP63 p. p.Arg97Pro ) marked as pathogenic for premature ovarian insufficiency	PP1_supporting (2015 and 2025)	3 individuals with co-segregation (3 sisters)	PP4_supporting (2015 and 2025)	Moderate specificity (caused by multiple genes, but feature is characteristic for this gene)	PP1/PP4_Supporting	PP2_Supporting (2015 and 2025)	Three times more pathogenic variants than benign variant for curated missense variants in this gene	not applied	REVEL=0.63 (used for the assesment). REVEL=0.64 is considered supporting	not applied	Discontinued according to The Clinical Genome Resource (ClinGen) Sequence Variant Interpretation (SVI) Working Group	1 × Moderate (PM5) = +2 3 × Supporting (PM2, PP4/PP1 combined, PP2) = +1 +1 +1 = +3	5 points	Variant of unknown significance	2 × Moderate (PM2, PM5) 3 × Supporting (PP1, PP2, PP4)	Likely pathogenic
P3	NR5A1	chr9_124493038_C/T	missense_variant	c.982G>A	p.Gly328Arg	not applied	Maximal MAF reproted in Europeans (non-Finnish) = 1.702×10−6	not applied	missense variant	not applied	Same amino acid change has not been previously reported as pathogenic	not applied	parents have not been tested for parentage or for the variant	not applied	1. Gene name: NR5A1 2. Associated disease (MONDO): Premature ovarian insufficiency (MONDO:0013065), Spermatogenic failure (MONDO:0013504), 46XY Sex reversal (MONDO:0013066), 46XX Sex reversal (MONDO:0060489) 3. Mode of inheritance (MONDO): Sex-limited expression, autosomal dominant inheritance 4. Molecular mechanism of disease pathogenesis: This variant disrupts the p.Gly328 amino acid residue in…	OMIM database: Autosomal dominant inhertiance for familial gastrointestinal stromal tumor, cutaneous mastocytosis and piebaldism Genomic England Panel App: monoallelic for familial gastrointestinal stromal tumor, cutaneous mastocytosis and piebaldism, both mono and biallelic for Piebaldism and congenital sensorineural hearing loss	In one article, functional analyses indicated that the expression levels of the p.Gly328Arg mutants did not achieve a significant change (PMID: 32738419). However, functional analyses for Glu328 show reduced activity (PMID: 29935645, 22474171). Evidence is currently limited to one assesment, not enough to make definitive conclusions.	Shows conditional models with ovarian phenotypes	not applied, STEP2 not applicable	not applied, STEP2 not applicable	not applied	no case-control studies	not applied	PM2_Moderate (2015) /PM2_supporting (2025)	Extremely low frequency in gnomAD population databases	not applied	not applied	PM5_Moderate (2015 and 2025)	In ClinVar database, variant chr9:124493037:C>A (NR5A1 p. p.Gly328Val) marked as pathogenic for 46, XY sex reversal	not applied	no family data	PP4_supporting (2015 and 2025)	Moderate specificity (caused by multiple genes, but feature is characteristic for this gene)	not applied	PP2_Supporting (2015 and 2025)	Three times more pathogenic variants than benign variant for curated missense variants in this gene; High number of pathogenic missense variants in this gene	PP3_supporting (2015) / PP3_strong (2025)	REVEL=0.96 (used for the assesment). Also highly conserved, PhyloP=7.84	PP5_supporting	Discontinued according to The Clinical Genome Resource (ClinGen) Sequence Variant Interpretation (SVI) Working Group	1 × Strong (PP3 calibrated → Strong) = +4 1 × Moderate (PM5) = +2 3 × Supporting (PM2, PP4, PP2) = +1 +1 +1 = +3	9 points	Likely pathogenic	2 × Moderate (PM2, PM5) 4 × Supporting (PP4, PP2, PP3, PP5)	Likely pathogenic
P4	TBX6	chr16_30088841_T/A	splice_acceptor_variant	c.622-2A>T	-	not applied	Maximal MAF reproted in Europeans (Finnish) = 5.624×10−4	PVS1_very strong (2015) / PVS1_very strong (2025)	Canonical ±1 or 2 splice site, so PVS1 applicable. Not in last exon so likely triggers nonsense-mediated decay	not applied	Same amino acid change has not been previously reported as pathogenic	not applied	parents have not been tested for parentage or for the variant	not applied	1. Gene name: TBX6 2. Associated disease (MONDO): spondylocostal dysostosis 5 (MONDO:0007389), 3. Mode of inheritance (MONDO): Autosomal dominant 4. Molecular mechanism of disease pathogenesis: disrupting its role as a T-box transcription factor in somite segmentation during embryonic development 5. Biological pathways (GO):DNA-binding transcription factor activity, RNA polymerase II-specific, RN…	OMIM database: Both autosomal dominant and recessive for Spondylocostal dysostosis GenomicEngland panel App: BOTH monoallelic and biallelic for Spondylocostal dysostosis with high evidence level (green).	There is no direct functional evidence available for TBX6: c.622-2A>T	no mouse model with reproductive phenotype in MGI database. However in literature it has been described that in mice, Tbx6 regulates somite formation via the Notch and WNT signaling pathways; disruption of Tbx6 affects the segmentation clock, which controls the rhythmic formation of somites from the presomitic mesoderm. A similar mechanism may guide the segmentation and development of the Mülleri…	not applied, STEP2 not applicable	not applied, STEP2 not applicable	not applied	no case-control studies	not applied	PM2_Moderate (2015) /PM2_supporting (2025)	Extremely low frequency in gnomAD population databases	not applied	not applied	not applied	not a missense change	not applied	no family data	not applied	No clear indications for POI phenotype	not applied	not applied	not a missense variant	PP3_supporting (2015) / PP3_supporting (2025)	Splice site prediction tools (SpliceAI, Human Splicing Finder, MutationTaster) predict loss of normal splicing	not applied	Discontinued according to The Clinical Genome Resource (ClinGen) Sequence Variant Interpretation (SVI) Working Group	1× very strong (PVS1)= +8 2 × supporting (PM2, PP3)= +1+1	10 points	Pathogenic	1× very strong (PVS1) 1×moderate (PM2) 1 × supporting (PP4)	Pathogenic
P5	EXO1	chr1_241850561_C/-	frameshift_variant	c.136del	p.Leu46*	not applied	Maximal MAF reproted in Europeans (Non-Finnish) = 5.93×10−6	PVS1_very strong (2015) / PVS1_moderate (2025)	Early stop with likely NMD	not applied	Same amino acid change has not been previously reported as pathogenic	not applied	parents have not been tested for parentage or for the variant	not applied	1. Gene name: TBX6 2. Associated disease (MONDO): n.a 3. Mode of inheritance (MONDO): n.a 4. Molecular mechanism of disease pathogenesis: Defective homologous recombination/DSB repair and mismatch repair 5. Biological pathways (GO):5'-3' DNA exonuclease activity, DNA recombination, mismatch repair, DNA binding	OMIM database: n.a GenomicEngland panel App: n.a (PanelApp Australia monogenic (green))	There is no direct functional evidence is available for p.Leu46* in EXO1.	Female and male infertility reported in homozygous knock-out mice, heterozygous have been reported as fertile	not applied, STEP2 not applicable	not applied, STEP2 not applicable	not applied	no case-control studies	not applied	PM2_Moderate (2015) /PM2_supporting (2025)	Extremely low frequency in gnomAD population databases	not applied	PM4_Supporting (2015)/ PM4_Supporting	not applied	not a missense change	not applied	no family data	not applied	No clear indications for POI phenotype	not applied	not applied	not a missense variant	PP3_Supporting (2015)/PP3_ moderate (2025)	MutPred2 value 0.6. CADD score 33.		Discontinued according to The Clinical Genome Resource (ClinGen) Sequence Variant Interpretation (SVI) Working Group	2× moderate (PVS1, PP3)= +2+2 2 × supporting (PM2, PP3)= +1+1	6 points	Likely pathogenic	1× very strong (PVS1) 1×moderate (PM2) 2 × supporting (PM4)	Pathogenic
P6/A1	NR2F2	chr15_96334553_T/C	missense_variant	c.920T>C	p.Val307Ala	not applied	Maximal MAF reproted in Europeans (non-Finnish) = 8.476×10−7	not applied	missense variant	not applied	Same amino acid change has not been previously reported as pathogenic	not applied	parents have not been tested for parentage or for the variant	not applied	1. Gene name: NR2F2 2. Associated disease (MONDO): congenital heart defects, multiple types (MONDO:0014344), 46,xx sex reversal (MONDO:0030049), 3. Mode of inheritance (MONDO): Autosomal dominant 4. Molecular mechanism of disease pathogenesis: transcription factor, regulation of genes in early embryogenesis. This variant is located in ligand binding domain. Pssible disruption of protein–protein i…	OMIM database: Autosomal dominant inhertiance for 46XX sex reversal, Congenital heart defects, multiple types Genomics England panel App: monoallelic for 46XX sex reversal, Congenital heart defects, multiple types with high evidence levels (green).	There is no direct functional evidence is available for p.Val307Ala in NR2F2.	heterozygous knockout mice show reduced female infertility and decreased litter size	not applied, STEP2 not applicable	not applied, STEP2 not applicable	not applied	no case-control studies	not applied	PM2_Moderate (2015) /PM2_supporting (2025)	Extremely low frequency in gnomAD population databases	not applied	not applied	not applied	No missense changes marked pathogenic previously reported in this amino acid location	not applied	Sister with wild-type is healthy. However, additional affected family members carrying the variant are needed to apply PP1 at supporting strength.	not applied	POI is not specific for NR2F2, no additional phenotypes that mach specificly to NR2F2 has been reported	Not applied	not applied	missense variants are not the predominant disease mechanism	PP3_supporting (2015) / PP3_strong (2025)	REVEL=0.97 (used for the assesment).	not applied	Discontinued according to The Clinical Genome Resource (ClinGen) Sequence Variant Interpretation (SVI) Working Group	1× strong (PP3 calibrated → Strong)= +4 1 × Supporting (PM2)= +1	5 points	Variant of unknown significance	1 × moderate (PM2) 1 × supporting (PP3)	Variant of unknown significance

[truncated: 4 more sheets: S10, S11, S12, S13]
